# Supplementary material for: Genome-Wide Identification and Expression Analysis of GA2ox, GA3ox, and GA20ox Are Related to Gibberellin Oxidase Genes in Grape (Vitis vinifera L.)
Source: Genes (Basel). 2019 Sep 5;10(9):680. doi: 10.3390/genes10090680 (PMC6771001; doi:10.3390/genes10090680)
Supplement: Supplementary file 1 [file genes-10-00680-s001.zip]

Archive with 12 entries (12 files):
- Table S1.docx
- Table S2.docx
- Table S3.docx
- Table S4.docx
- Table S5.docx
- Table S6.docx
- Table S7.docx
- Table S8.xlsx
- Fig S1.tif
- Fig S2.png
- Fig S3.png
- Gene chip data.xlsx
