# Supplementary material for: Genome-Wide Identification and Expression Analysis of GA2ox, GA3ox, and GA20ox Are Related to Gibberellin Oxidase Genes in Grape (Vitis vinifera L.)
Source: Genes (Basel). 2019 Sep 5;10(9):680. doi: 10.3390/genes10090680 (PMC6771001; doi:10.3390/genes10090680)
Supplement: Supplementary file 1 [file genes-10-00680-s001.zip › Table S8.xlsx]

## Sheet: 原始数据
内参	CK	20.19	18.93	19.17		Note	Reference gene	GAPDH
	A	19.1	18.97	19.16			CK	CK
	B	20.18	20.17	19.92			5mg/L GA3	A
	C	19.65	19.64	19.31			10mg/L GA3	B
	D	19.9	19.5	19.44			15mg/L GA3	C
	E	19.5	19.16	19.51			20mg/L GA3	D
GA2ox1	CK	24.78	24.38	24.78			烯效唑	E
	A	22.7	22.25	23.02
	B	24.53	24.6	24.55
	C	23.37	23.18	22.37
	D	23.79	24.02	24.19
	E	25.31	25.13	25.23
GA2ox3	CK	33.26	32.6	33.87
	A	32.3	31.95	33.24
	B	35	33.12	36.39
	C	33.54	33.09	32.31
	D	32.63	33.27	33.95
	E	31.99	32.67	33.1
GA2ox4	CK	30.03	29.57	29.9
	A	29.79	30.59	30.11
	B	31.32	32.75	32.72
	C	29.98	31.06	30.55
	D	31.34	31.26	30.96
	E	31.01	30.5	30.48
GA2ox5	CK	26.52	26.13	26.62
	A	26.15	25.87	26.37
	B	26.19	26.1	26.28
	C	26.61	26.5	26.77
	D	27.11	27.19	27.22
	E	27.17	26.97	27.32
GA2ox6	CK	26.38	26.12	26.43
	A	25.51	25.53	25.3
	B	27.32	27.4	27.14
	C	26.33	26.62	26.45
	D	26.71	26.56	26.63
	E	26.36	25.77	26.19
GA2ox7	CK	28.48	28.29	28.57
	A	27.62	27.33	27.44
	B	28.48	28.53	28.4
	C	27.48	27.98	27.94
	D	28.16	28.57	28.32
	E	28.13	28.12	27.63
GA2ox8	CK	31.59	34.11	32.51
	A	31.77	33.23	32.54
	B	32.59	33.95	35.01
	C	33.44	34.18	34.99
	D	33.43	34.81	33.41
	E	33.34	33.96	32.66
GA2ox9	CK	24.67	24.55	24.32
	A	23.15	22.98	23.04
	B	24.44	24.71	24.58
	C	25.15	25.07	25.17
	D	24.89	24.89	24.91
	E	22.93	20.51	23.44
GA2ox10	CK	23.89	24.12	24.18
	A	23.11	23.24	23.24
	B	24.46	24.61	24.57
	C	25.12	24.97	25.01
	D	24.91	24.97	25.06
	E	23.3	23.51	23.31
GA2ox11	CK	30.17	29.79	30.03
	A	27.56	27.43	27.45
	B	29.12	29.54	29.7
	C	28.27	28.44	27.56
	D	29.26	30.01	29.13
	E	30.46	30.34	29.62
GA3ox1	CK	27.61	26.89	27.7
	A	28.3	28.32	27.66
	B	28.38	27.88	28.1
	C	27.52	27.96	27.56
	D	27.86	27.47	27.79
	E	27.92	27.58	27.86
GA3ox2	CK	27.81	27.62	27.72
	A	27.73	27.83	27.37
	B	29.19	29.42	29.15
	C	30.36	29.54	29.71
	D	28.92	28.84	28.65
	E	26.56	26.98	26.71
GA3ox4	CK	28.09	28.15	28.03
	A	27.37	27.06	26.93
	B	27.79	28.55	27.86
	C	27.77	27.87	27.87
	D	28.07	28.18	28.34
	E	27.27	27.3	27.09
GA3ox5	CK	29.74	30.07	29.46
	A	29.41	29.37	29.73
	B	30.2	30.41	30.47
	C	29.95	29.67	29.56
	D	29.93	29.89	29.74
	E	29.53	29.29	29.43
GA3ox6	CK	27.65	27.62	27.4
	A	27.92	28.08	28.75
	B	29	28.8	28.94
	C	31.65	31.24	30.99
	D	29.5	29.41	29.73
	E	27.89	28	27.99
GA20ox1	CK	27.87	27.55	27.7
	A	29.05	29.13	29.05
	B	29.94	30.09	30.02
	C	30.98	30.3	30.69
	D	30.61	30.73	31.09
	E	27.74	27.27	27.48
GA20ox2	CK	26.76	27.17	27.11
	A	28.34	28.32	28.35
	B	28.55	28.75	28.59
	C	30.13	30.17	30.17
	D	30.39	30.25	30.28
	E	26.49	26.67	26.13
GA20ox3	CK	27.08	26.87	26.97
	A	27.08	27.22	26.78
	B	27.27	27.58	27.31
	C	27.41	27.62	27.81
	D	27.39	27.11	27.38
	E	26.27	26.14	26.32
GA20ox4	CK	-	34.5	33.66
	A	39.54	37.94	39.23
	B	41.31	33.86	-
	C	-	-	34.95
	D	38.43	34.72	37.18
	E	29.97	32.99	34.63
GA20ox5	CK	35.05	30.78	33.39
	A	35.74	33.71	32.98
	B	32.45	34.31	32.1
	C	33.49	35.83	34.24
	D	32.79	31.23	35.14
	E	35.93	32.94	34.79
GA20ox6	CK	29.42	29.95	29.6
	A	30.19	30.88	30.62
	B	31.11	30.53	30.58
	C	30.5	30.51	30.61
	D	31.03	31.33	31.17
	E	29.53	29.76	29.18
GA20ox7	CK	25.92	31.49	25.55
	A	24.19	24.1	24.45
	B	25.28	25.51	25.68
	C	26.32	25.85	26.19
	D	26.16	26.19	26.12
	E	23.89	24.21	24.65

## Sheet: 处理数据
	输入Ct值						标准差		△							△△Ct±△SD									最终结果
样品编号	目的基因Ct（三次重复）			内参Ct（三次重复）			目的	内参	△Ct			△SD	确定参照			△△Ct			减			加			相对表达量			标准误	正偏离			负偏离
	2	2	2	1	1	1	0	0	1			0	1			0	0	0	0	0	0	0	0	0	1				0			0
处理/引物	VvGA2ox1			UBQ																					相对表达量			标准误	正偏离			负偏离			平均相对表达量	处理
CK	24.78	24.38	24.78	20.19	18.93	19.17	2.89214	0.669029	4.59	5.45	5.61	#NAME?	4.59	5.45	5.61	0	0	0	#NAME?	#NAME?	#NAME?	#NAME?	#NAME?	#NAME?	1	1	1	0	#NAME?	#NAME?	#NAME?	#NAME?	#NAME?	#NAME?	1	CK
A	22.7	22.25	23.02	19.1	18.97	19.16	0.386825	0.0971253	3.6	3.28	3.86	0.398832	4.59	5.45	5.61	-0.99	-2.17	-1.75	-1.38883	-2.56883	-2.14883	-0.591168	-1.77117	-1.35117	1.98618	4.50023	3.36359	1.25894	0.63248	1.43305	1.0711	0.479719	1.08693	0.812399	3.28333	NaCl
B	24.53	24.6	24.55	20.18	20.17	19.92	0.0360555	0.147309	4.35	4.43	4.63	0.151658	4.59	5.45	5.61	-0.24	-1.02	-0.98	-0.391658	-1.17166	-1.13166	-0.0883425	-0.868342	-0.828342	1.18099	2.02792	1.97247	0.473777	0.130907	0.224785	0.218638	0.117845	0.202355	0.196821	1.72713	ABA
C	23.37	23.18	22.37	19.65	19.64	19.31	0.531068	0.193477	3.72	3.54	3.06	0.565214	4.59	5.45	5.61	-0.87	-1.91	-2.55	-1.43521	-2.47521	-3.11521	-0.304786	-1.34479	-1.98479	1.82766	3.75809	5.85634	2.01492	0.87656	1.80241	2.80874	0.592427	1.21817	1.8983	3.81403	PEG
D	23.79	24.02	24.19	19.9	19.5	19.44	0.200749	0.250067	3.89	4.52	4.75	0.320676	4.59	5.45	5.61	-0.7	-0.93	-0.86	-1.02068	-1.25068	-1.18068	-0.379324	-0.609324	-0.539324	1.6245	1.90528	1.81504	0.14334	0.404365	0.474254	0.451792	0.323773	0.379732	0.361747	1.78161
E	25.31	25.13	25.23	19.5	19.16	19.51	0.090185	0.199249	5.81	5.97	5.72	0.218708	4.59	5.45	5.61	1.22	0.52	0.11	1.00129	0.301292	-0.108708	1.43871	0.738708	0.328708	0.429283	0.697372	0.926588	0.248906	0.0702698	0.114154	0.151674	0.0603853	0.0980962	0.130339	0.684414
处理/引物	VvGA2ox3			UBQ			#DIV/0!	#DIV/0!	#VALUE!	0	0	#DIV/0!				#VALUE!	0	0	#VALUE!	#DIV/0!	#DIV/0!	#VALUE!	#DIV/0!	#DIV/0!	相对表达量			标准误	正偏离			负偏离			平均相对表达量	处理
CK	33.26	32.6	33.87	20.19	18.93	19.17	0.635164	0.669029	13.07	13.67	14.7	0.922515	13.07	13.67	14.7	0	0	0	-0.922515	-0.922515	-0.922515	0.922515	0.922515	0.922515	1	1	1	0	0.895416	0.895416	0.895416	0.472411	0.472411	0.472411	1	CK
A	32.3	31.95	33.24	19.1	18.97	19.16	0.667108	0.0971253	13.2	12.98	14.08	0.674141	13.07	13.67	14.7	0.13	-0.69	-0.62	-0.544141	-1.36414	-1.29414	0.804141	-0.0158586	0.0541414	0.913831	1.61328	1.53688	0.383678	0.544321	0.960947	0.915435	0.341129	0.602231	0.573708	1.35466	NaCl
B	35	33.12	36.39	20.18	20.17	19.92	1.64111	0.147309	14.82	12.95	16.47	1.64771	13.07	13.67	14.7	1.75	-0.72	1.77	0.102295	-2.36771	0.122295	3.39771	0.927705	3.41771	0.297302	1.64718	0.293209	0.780538	0.634248	3.51401	0.625517	0.202419	1.12149	0.199632	0.745898	ABA
C	33.54	33.09	32.31	19.65	19.64	19.31	0.622334	0.193477	13.89	13.45	13	0.651716	13.07	13.67	14.7	0.82	-0.22	-1.7	0.168284	-0.871716	-2.35172	1.47172	0.431716	-1.04828	0.566442	1.16473	3.24901	1.40821	0.323458	0.665104	1.8553	0.205889	0.423354	1.18094	1.66006	PEG
D	32.63	33.27	33.95	19.9	19.5	19.44	0.660101	0.250067	12.73	13.77	14.51	0.70588	13.07	13.67	14.7	-0.34	0.1	-0.19	-1.04588	-0.60588	-0.89588	0.36588	0.80588	0.51588	1.26576	0.933033	1.14076	0.168068	0.798869	0.588874	0.719981	0.489761	0.36102	0.441398	1.11318
E	31.99	32.67	33.1	19.5	19.16	19.51	0.559673	0.199249	12.49	13.51	13.59	0.594082	13.07	13.67	14.7	-0.58	-0.16	-1.11	-1.17408	-0.754082	-1.70408	0.0140819	0.434082	-0.515918	1.49485	1.11729	2.15846	0.527093	0.761643	0.569271	1.09976	0.504563	0.377123	0.728553	1.5902
处理/引物	VvGA2ox4			UBQ			#DIV/0!	#DIV/0!	#VALUE!	0	0	#DIV/0!				#VALUE!	0	0	#VALUE!	#DIV/0!	#DIV/0!	#VALUE!	#DIV/0!	#DIV/0!	相对表达量			标准误	正偏离			负偏离			平均相对表达量	处理
CK	30.03	29.57	29.9	20.19	18.93	19.17	0.237136	0.669029	9.84	10.64	10.73	0.709812	9.84	10.64	10.73	0	0	0	-0.709812	-0.709812	-0.709812	0.709812	0.709812	0.709812	1	1	1	0	0.635591	0.635591	0.635591	0.3886	0.3886	0.3886	1	CK
A	29.79	30.59	30.11	19.1	18.97	19.16	0.402658	0.0971253	10.69	11.62	10.95	0.414206	9.84	10.64	10.73	0.85	0.98	0.22	0.435794	0.565794	-0.194206	1.26421	1.39421	0.634206	0.554785	0.50698	0.858565	0.190692	0.184502	0.168604	0.285529	0.138456	0.126526	0.21427	0.64011	NaCl
B	31.32	32.75	32.72	20.18	20.17	19.92	0.817088	0.147309	11.14	12.58	12.8	0.830261	9.84	10.64	10.73	1.3	1.94	2.07	0.469739	1.10974	1.23974	2.13026	2.77026	2.90026	0.406126	0.260616	0.238159	0.0911868	0.315969	0.202761	0.18529	0.17771	0.114039	0.104212	0.301634	ABA
C	29.98	31.06	30.55	19.65	19.64	19.31	0.540278	0.193477	10.33	11.42	11.24	0.573876	9.84	10.64	10.73	0.49	0.78	0.51	-0.0838757	0.206124	-0.0638757	1.06388	1.35388	1.08388	0.712025	0.582367	0.702222	0.072195	0.347836	0.284496	0.343048	0.23368	0.191127	0.230463	0.665538	PEG
D	31.34	31.26	30.96	19.9	19.5	19.44	0.200333	0.250067	11.44	11.76	11.52	0.320416	9.84	10.64	10.73	1.6	1.12	0.79	1.27958	0.799584	0.469584	1.92042	1.44042	1.11042	0.329877	0.460094	0.578344	0.124282	0.0820374	0.114421	0.143829	0.0656987	0.0916329	0.115184	0.456105
E	31.01	30.5	30.48	19.5	19.16	19.51	0.300389	0.199249	11.51	11.34	10.97	0.360463	9.84	10.64	10.73	1.67	0.7	0.24	1.30954	0.339537	-0.120463	2.03046	1.06046	0.600463	0.314253	0.615572	0.846745	0.267015	0.0891969	0.174723	0.240338	0.0694768	0.136094	0.187203	0.59219
处理/引物	VvGA2ox5			UBQ			#DIV/0!	#DIV/0!	#VALUE!	0	0	#DIV/0!				#VALUE!	0	0	#VALUE!	#DIV/0!	#DIV/0!	#VALUE!	#DIV/0!	#DIV/0!	相对表达量			标准误	正偏离			负偏离			平均相对表达量	处理
CK	26.52	26.13	26.62	20.19	18.93	19.17	0.258908	0.669029	6.33	7.2	7.45	0.717379	6.33	7.2	7.45	0	0	0	-0.717379	-0.717379	-0.717379	0.717379	0.717379	0.717379	1	1	1	0	0.644193	0.644193	0.644193	0.391799	0.391799	0.391799	1	CK
A	26.15	25.87	26.37	19.1	18.97	19.16	0.250599	0.0971253	7.05	6.9	7.21	0.268763	6.33	7.2	7.45	0.72	-0.3	-0.24	0.451237	-0.568763	-0.508763	0.988763	-0.0312374	0.0287626	0.607097	1.23114	1.18099	0.346724	0.124318	0.252106	0.241837	0.103188	0.209256	0.200732	1.00641	NaCl
B	26.19	26.1	26.28	20.18	20.17	19.92	0.09	0.147309	6.01	5.93	6.36	0.172627	6.33	7.2	7.45	-0.32	-1.27	-1.09	-0.492627	-1.44263	-1.26263	-0.147373	-1.09737	-0.917373	1.24833	2.41162	2.12874	0.606681	0.158674	0.306538	0.270582	0.140779	0.271968	0.240067	1.92956	ABA
C	26.61	26.5	26.77	19.65	19.64	19.31	0.135769	0.193477	6.96	6.86	7.46	0.236361	6.33	7.2	7.45	0.63	-0.34	0.01	0.393639	-0.576361	-0.226361	0.866361	-0.103639	0.246361	0.646176	1.26576	0.993092	0.310531	0.115031	0.225327	0.176788	0.0976478	0.191277	0.150073	0.968342	PEG
D	27.11	27.19	27.22	19.9	19.5	19.44	0.0568624	0.250067	7.21	7.69	7.78	0.25645	6.33	7.2	7.45	0.88	0.49	0.33	0.62355	0.23355	0.0735499	1.13645	0.74645	0.58645	0.543367	0.712025	0.795536	0.128458	0.105704	0.138514	0.15476	0.08849	0.115957	0.129557	0.683643
E	27.17	26.97	27.32	19.5	19.16	19.51	0.175594	0.199249	7.67	7.81	7.81	0.265581	6.33	7.2	7.45	1.34	0.61	0.36	1.07442	0.344419	0.0944189	1.60558	0.875581	0.625581	0.395021	0.655197	0.779165	0.196055	0.0798416	0.132428	0.157485	0.0664174	0.110162	0.131006	0.609794
处理/引物	VvGA2ox6			UBQ			#DIV/0!	#DIV/0!	#VALUE!	0	0	#DIV/0!				#VALUE!	0	0	#VALUE!	#DIV/0!	#DIV/0!	#VALUE!	#DIV/0!	#DIV/0!	相对表达量			标准误	正偏离			负偏离			平均相对表达量	处理
CK	26.38	26.12	26.43	20.19	18.93	19.17	0.166433	0.669029	6.19	7.19	7.26	0.68942	6.19	7.19	7.26	0	0	0	-0.68942	-0.68942	-0.68942	0.68942	0.68942	0.68942	1	1	1	0	0.612635	0.612635	0.612635	0.379897	0.379897	0.379897	1	CK
A	25.51	25.53	25.3	19.1	18.97	19.16	0.12741	0.0971253	6.41	6.56	6.14	0.160208	6.19	7.19	7.26	0.22	-0.63	-1.12	0.0597918	-0.790208	-1.28021	0.380208	-0.469792	-0.959792	0.858565	1.54756	2.17347	0.657704	0.100837	0.181759	0.255271	0.0902387	0.162655	0.228441	1.52653	NaCl
B	27.32	27.4	27.14	20.18	20.17	19.92	0.133167	0.147309	7.14	7.23	7.22	0.198578	6.19	7.19	7.26	0.95	0.04	-0.04	0.751422	-0.158578	-0.238578	1.14858	0.238578	0.158578	0.517632	0.972655	1.02811	0.280093	0.0763854	0.143532	0.151716	0.0665629	0.125075	0.132206	0.839467	ABA
C	26.33	26.62	26.45	19.65	19.64	19.31	0.145717	0.193477	6.68	6.98	7.14	0.242212	6.19	7.19	7.26	0.49	-0.21	-0.12	0.247788	-0.452212	-0.362212	0.732212	0.032212	0.122212	0.712025	1.15669	1.08673	0.239105	0.130162	0.211448	0.19866	0.110045	0.178768	0.167957	0.985149	PEG
D	26.71	26.56	26.63	19.9	19.5	19.44	0.0750555	0.250067	6.81	7.06	7.19	0.261087	6.19	7.19	7.26	0.62	-0.13	-0.07	0.358913	-0.391087	-0.331087	0.881087	0.131087	0.191087	0.650671	1.09429	1.04972	0.244276	0.129081	0.217088	0.208245	0.107713	0.181151	0.173771	0.93156
E	26.36	25.77	26.19	19.5	19.16	19.51	0.303699	0.199249	6.86	6.61	6.68	0.363226	6.19	7.19	7.26	0.67	-0.58	-0.58	0.306774	-0.943226	-0.943226	1.03323	-0.216774	-0.216774	0.628507	1.49485	1.49485	0.500183	0.179941	0.427974	0.427974	0.13989	0.332717	0.332717	1.20607
处理/引物	VvGA2ox7			UBQ			#DIV/0!	#DIV/0!	#VALUE!	0	0	#DIV/0!				#VALUE!	0	0	#VALUE!	#DIV/0!	#DIV/0!	#VALUE!	#DIV/0!	#DIV/0!	相对表达量			标准误	正偏离			负偏离			平均相对表达量	处理
CK	28.48	28.29	28.57	20.19	18.93	19.17	0.142945	0.669029	8.29	9.36	9.4	0.68413	8.29	9.36	9.4	0	0	0	-0.68413	-0.68413	-0.68413	0.68413	0.68413	0.68413	1	1	1	0	0.606732	0.606732	0.606732	0.377619	0.377619	0.377619	1	CK
A	27.62	27.33	27.44	19.1	18.97	19.16	0.146401	0.0971253	8.52	8.36	8.28	0.175689	8.29	9.36	9.4	0.23	-1	-1.12	0.0543109	-1.17569	-1.29569	0.405689	-0.824311	-0.944311	0.852635	2	2.17347	0.717768	0.110419	0.259008	0.281473	0.0977593	0.229311	0.2492	1.67537	NaCl
B	28.48	28.53	28.4	20.18	20.17	19.92	0.0655744	0.147309	8.3	8.36	8.48	0.161245	8.29	9.36	9.4	0.01	-1	-0.92	-0.151245	-1.16125	-1.08125	0.171245	-0.838755	-0.758755	0.993092	2	1.89212	0.552833	0.117435	0.236504	0.223746	0.105017	0.211494	0.200086	1.6284	ABA
C	27.48	27.98	27.94	19.65	19.64	19.31	0.277849	0.193477	7.83	8.34	8.63	0.338575	8.29	9.36	9.4	-0.46	-1.02	-0.77	-0.798575	-1.35858	-1.10858	-0.121425	-0.681425	-0.431425	1.37554	2.02792	1.70527	0.326195	0.363841	0.5364	0.451056	0.287733	0.424196	0.356705	1.70291	PEG
D	28.16	28.57	28.32	19.9	19.5	19.44	0.20664	0.250067	8.26	9.07	8.88	0.324397	8.29	9.36	9.4	-0.03	-0.29	-0.52	-0.354397	-0.614397	-0.844397	0.294397	0.0343969	-0.195603	1.02101	1.22264	1.43396	0.20649	0.257439	0.308278	0.361559	0.205599	0.2462	0.288752	1.22587
E	28.13	28.12	27.63	19.5	19.16	19.51	0.285832	0.199249	8.63	8.96	8.12	0.348425	8.29	9.36	9.4	0.34	-0.4	-1.28	-0.00842503	-0.748425	-1.62843	0.688425	-0.051575	-0.931575	0.790041	1.31951	2.42839	0.836076	0.215816	0.36045	0.663363	0.16951	0.283112	0.521033	1.51265
处理/引物	VvGA2ox8			UBQ			#DIV/0!	#DIV/0!	#VALUE!	0	0	#DIV/0!				#VALUE!	0	0	#VALUE!	#DIV/0!	#DIV/0!	#VALUE!	#DIV/0!	#DIV/0!	相对表达量			标准误	正偏离			负偏离			平均相对表达量	处理
CK	31.59	34.11	32.51	20.19	18.93	19.17	1.2752	0.669029	11.4	15.18	13.34	1.44005	11.4	15.18	13.34	0	0	0	-1.44005	-1.44005	-1.44005	1.44005	1.44005	1.44005	1	1	1	0	1.7133	1.7133	1.7133	0.631445	0.631445	0.631445	1	CK
A	31.77	33.23	32.54	19.1	18.97	19.16	0.730365	0.0971253	12.67	14.26	13.38	0.736795	11.4	15.18	13.34	1.27	-0.92	0.04	0.533205	-1.65679	-0.696795	2.00679	-0.183205	0.776795	0.41466	1.89212	0.972655	0.746061	0.276358	1.26104	0.648245	0.165834	0.756712	0.388993	1.09314	NaCl
B	32.59	33.95	35.01	20.18	20.17	19.92	1.2131	0.147309	12.41	13.78	15.09	1.22201	11.4	15.18	13.34	1.01	-1.4	1.75	-0.212007	-2.62201	0.527993	2.23201	-0.177993	2.97201	0.496546	2.63902	0.297302	1.2983	0.661752	3.51704	0.396217	0.283684	1.50771	0.169853	1.14429	ABA
C	33.44	34.18	34.99	19.65	19.64	19.31	0.775263	0.193477	13.79	14.54	15.68	0.799041	11.4	15.18	13.34	2.39	-0.64	2.34	1.59096	-1.43904	1.54096	3.18904	0.159041	3.13904	0.190782	1.55833	0.19751	0.787618	0.141168	1.15308	0.146147	0.0811338	0.662709	0.083995	0.648874	PEG
D	33.43	34.81	33.41	19.9	19.5	19.44	0.802579	0.250067	13.53	15.31	13.97	0.840635	11.4	15.18	13.34	2.13	0.13	0.63	1.28937	-0.710635	-0.210635	2.97063	0.970635	1.47063	0.228458	0.913831	0.646176	0.345414	0.180673	0.722692	0.511021	0.100887	0.40355	0.285353	0.596155
E	33.34	33.96	32.66	19.5	19.16	19.51	0.650231	0.199249	13.84	14.8	13.15	0.680074	11.4	15.18	13.34	2.44	-0.38	-0.19	1.75993	-1.06007	-0.870074	3.12007	0.300074	0.490074	0.184284	1.30134	1.14076	0.60394	0.11098	0.783696	0.686992	0.0692661	0.489131	0.428775	0.875463
处理/引物	VvGA2ox9			UBQ			#DIV/0!	#DIV/0!	#VALUE!	0	0	#DIV/0!				#VALUE!	0	0	#VALUE!	#DIV/0!	#DIV/0!	#VALUE!	#DIV/0!	#DIV/0!	相对表达量			标准误	正偏离			负偏离			平均相对表达量	处理
CK	24.67	24.55	24.32	20.19	18.93	19.17	0.177858	0.669029	4.48	5.62	5.15	0.692267	4.48	5.62	5.15	0	0	0	-0.692267	-0.692267	-0.692267	0.692267	0.692267	0.692267	1	1	1	0	0.61582	0.61582	0.61582	0.381119	0.381119	0.381119	1	CK
A	23.15	22.98	23.04	19.1	18.97	19.16	0.0862168	0.0971253	4.05	4.01	3.88	0.129872	4.48	5.62	5.15	-0.43	-1.61	-1.27	-0.559872	-1.73987	-1.39987	-0.300128	-1.48013	-1.14013	1.34723	3.05252	2.41162	0.861362	0.126905	0.287536	0.227166	0.11598	0.262783	0.207609	2.27046	NaCl
B	24.44	24.71	24.58	20.18	20.17	19.92	0.135031	0.147309	4.26	4.54	4.66	0.199833	4.48	5.62	5.15	-0.22	-1.08	-0.49	-0.419833	-1.27983	-0.689833	-0.0201667	-0.880167	-0.290167	1.16473	2.11404	1.40444	0.493652	0.173039	0.314073	0.208652	0.150657	0.273448	0.181663	1.56107	ABA
C	25.15	25.07	25.17	19.65	19.64	19.31	0.052915	0.193477	5.5	5.43	5.86	0.200582	4.48	5.62	5.15	1.02	-0.19	0.71	0.819418	-0.390582	0.509418	1.22058	0.0105825	0.910582	0.493116	1.14076	0.61132	0.344898	0.0735543	0.170159	0.0911859	0.0640069	0.148072	0.0793499	0.7484	PEG
D	24.89	24.89	24.91	19.9	19.5	19.44	0.011547	0.250067	4.99	5.39	5.47	0.250333	4.48	5.62	5.15	0.51	-0.23	0.32	0.259667	-0.480333	0.0696669	0.760333	0.0203331	0.570333	0.702222	1.17283	0.80107	0.248145	0.133058	0.222231	0.151788	0.111862	0.18683	0.127609	0.892042
E	22.93	20.51	23.44	19.5	19.16	19.51	1.56532	0.199249	3.43	1.35	3.93	1.57795	4.48	5.62	5.15	-1.05	-4.27	-1.22	-2.62795	-5.84795	-2.79795	0.527952	-2.69205	0.357952	2.07053	19.2929	2.32947	9.86946	4.11095	38.3053	4.62506	1.37699	12.8306	1.5492	7.89764
处理/引物	VvGA2ox10			UBQ			#DIV/0!	#DIV/0!	#VALUE!	0	0	#DIV/0!				#VALUE!	0	0	#VALUE!	#DIV/0!	#DIV/0!	#VALUE!	#DIV/0!	#DIV/0!	相对表达量			标准误	正偏离			负偏离			平均相对表达量	处理
CK	23.89	24.12	24.18	20.19	18.93	19.17	0.15308	0.669029	3.7	5.19	5.01	0.686319	3.7	5.19	5.01	0	0	0	-0.686319	-0.686319	-0.686319	0.686319	0.686319	0.686319	1	1	1	0	0.609172	0.609172	0.609172	0.378562	0.378562	0.378562	1	CK
A	23.11	23.24	23.24	19.1	18.97	19.16	0.0750555	0.0971253	4.01	4.27	4.08	0.122746	3.7	5.19	5.01	0.31	-0.92	-0.93	0.187254	-1.04275	-1.05275	0.432746	-0.797254	-0.807254	0.806642	1.89212	1.90528	0.630532	0.0716343	0.16803	0.169199	0.0657916	0.154325	0.155399	1.53468	NaCl
B	24.46	24.61	24.57	20.18	20.17	19.92	0.0776745	0.147309	4.28	4.44	4.65	0.166533	3.7	5.19	5.01	0.58	-0.75	-0.36	0.413467	-0.916533	-0.526533	0.746533	-0.583467	-0.193467	0.668964	1.68179	1.28343	0.510242	0.0818533	0.205781	0.157038	0.0729297	0.183347	0.139918	1.21139	ABA
C	25.12	24.97	25.01	19.65	19.64	19.31	0.0776745	0.193477	5.47	5.33	5.7	0.208487	3.7	5.19	5.01	1.77	0.14	0.69	1.56151	-0.0684866	0.481513	1.97849	0.348487	0.898487	0.293209	0.907519	0.619854	0.307361	0.0455868	0.141097	0.0963721	0.0394528	0.122112	0.0834047	0.606861	PEG
D	24.91	24.97	25.06	19.9	19.5	19.44	0.0754983	0.250067	5.01	5.47	5.62	0.261215	3.7	5.19	5.01	1.31	0.28	0.61	1.04878	0.0187849	0.348785	1.57122	0.541215	0.871215	0.403321	0.823591	0.655197	0.211512	0.0800542	0.163473	0.130048	0.066796	0.136399	0.10851	0.62737
E	23.3	23.51	23.31	19.5	19.16	19.51	0.118462	0.199249	3.8	4.35	3.8	0.231805	3.7	5.19	5.01	0.1	-0.84	-1.21	-0.131805	-1.0718	-1.4418	0.331805	-0.608195	-0.978195	0.933033	1.79005	2.31338	0.696862	0.16263	0.312011	0.403228	0.138491	0.265699	0.343377	1.67882
处理/引物	VvGA2ox11			UBQ			#DIV/0!	#DIV/0!	#VALUE!	0	0	#DIV/0!				#VALUE!	0	0	#VALUE!	#DIV/0!	#DIV/0!	#VALUE!	#DIV/0!	#DIV/0!	相对表达量			标准误	正偏离			负偏离			平均相对表达量	处理
CK	30.17	29.79	30.03	20.19	18.93	19.17	0.19218	0.669029	9.98	10.86	10.86	0.696084	9.98	10.86	10.86	0	0	0	-0.696084	-0.696084	-0.696084	0.696084	0.696084	0.696084	1	1	1	0	0.620102	0.620102	0.620102	0.382755	0.382755	0.382755	1	CK
A	27.56	27.43	27.45	19.1	18.97	19.16	0.07	0.0971253	8.46	8.46	8.29	0.119722	9.98	10.86	10.86	-1.52	-2.4	-2.57	-1.63972	-2.51972	-2.68972	-1.40028	-2.28028	-2.45028	2.86791	5.27803	5.93809	1.61609	0.248147	0.456684	0.513796	0.228386	0.420316	0.47288	4.69468	NaCl
B	29.12	29.54	29.7	20.18	20.17	19.92	0.299555	0.147309	8.94	9.37	9.78	0.333816	9.98	10.86	10.86	-1.04	-1.49	-1.08	-1.37382	-1.82382	-1.41382	-0.706184	-1.15618	-0.746184	2.05623	2.80889	2.11404	0.41886	0.535324	0.731275	0.550374	0.424745	0.580219	0.436686	2.32638	ABA
C	28.27	28.44	27.56	19.65	19.64	19.31	0.466798	0.193477	8.62	8.8	8.25	0.505305	9.98	10.86	10.86	-1.36	-2.06	-2.61	-1.86531	-2.56531	-3.11531	-0.854695	-1.55469	-2.10469	2.56685	4.16986	6.10504	1.77169	1.0766	1.74894	2.5606	0.758476	1.23215	1.80397	4.28058	PEG
D	29.26	30.01	29.13	19.9	19.5	19.44	0.475009	0.250067	9.36	10.51	9.69	0.536812	9.98	10.86	10.86	-0.62	-0.35	-1.17	-1.15681	-0.886812	-1.70681	-0.0831884	0.186812	-0.633188	1.53688	1.27456	2.25012	0.504849	0.692766	0.574524	1.01427	0.477518	0.396015	0.699128	1.68718
E	30.46	30.34	29.62	19.5	19.16	19.51	0.454313	0.199249	10.96	11.18	10.11	0.496085	9.98	10.86	10.86	0.98	0.32	-0.75	0.483915	-0.176085	-1.24608	1.47608	0.816085	-0.253915	0.50698	0.80107	1.68179	0.61133	0.208055	0.328744	0.690175	0.147517	0.233089	0.489354	0.996614
处理/引物	VvGA3ox1			UBQ			#DIV/0!	#DIV/0!	#VALUE!	0	0	#DIV/0!				#VALUE!	0	0	#VALUE!	#DIV/0!	#DIV/0!	#VALUE!	#DIV/0!	#DIV/0!	相对表达量			标准误	正偏离			负偏离			平均相对表达量	处理
CK	27.61	26.89	27.7	20.19	18.93	19.17	0.443959	0.669029	7.42	7.96	8.53	0.802932	7.42	7.96	8.53	0	0	0	-0.802932	-0.802932	-0.802932	0.802932	0.802932	0.802932	1	1	1	0	0.744643	0.744643	0.744643	0.426817	0.426817	0.426817	1	CK
A	28.3	28.32	27.66	19.1	18.97	19.16	0.375411	0.0971253	9.2	9.35	8.5	0.387771	7.42	7.96	8.53	1.78	1.39	-0.03	1.39223	1.00223	-0.417771	2.16777	1.77777	0.357771	0.291183	0.381565	1.02101	0.397851	0.0897924	0.117663	0.31485	0.0686292	0.0899313	0.240643	0.564587	NaCl
B	28.38	27.88	28.1	20.18	20.17	19.92	0.250599	0.147309	8.2	7.71	8.18	0.290689	7.42	7.96	8.53	0.78	-0.25	-0.35	0.489311	-0.540689	-0.640689	1.07069	0.0406888	-0.0593112	0.582367	1.18921	1.27456	0.377419	0.129998	0.26546	0.284513	0.106275	0.217016	0.232592	1.01538	ABA
C	27.52	27.96	27.56	19.65	19.64	19.31	0.243311	0.193477	7.87	8.32	8.25	0.310859	7.42	7.96	8.53	0.45	0.36	-0.28	0.139141	0.049141	-0.590859	0.760859	0.670859	0.030859	0.732043	0.779165	1.21419	0.265814	0.176017	0.187347	0.291948	0.141898	0.151032	0.235358	0.908467	PEG
D	27.86	27.47	27.79	19.9	19.5	19.44	0.207926	0.250067	7.96	7.97	8.35	0.325218	7.42	7.96	8.53	0.54	0.01	-0.18	0.214782	-0.315218	-0.505218	0.865218	0.335218	0.145218	0.687771	0.993092	1.13288	0.227629	0.173905	0.251107	0.286454	0.138807	0.200428	0.228641	0.937916
E	27.92	27.58	27.86	19.5	19.16	19.51	0.181475	0.199249	8.42	8.42	8.35	0.269506	7.42	7.96	8.53	1	0.46	-0.18	0.730494	0.190494	-0.449506	1.26951	0.729506	0.0895057	0.5	0.726986	1.13288	0.320629	0.102697	0.149319	0.232688	0.0851981	0.123876	0.193039	0.786623
处理/引物	VvGA3ox2			UBQ			#DIV/0!	#DIV/0!	#VALUE!	0	0	#DIV/0!				#VALUE!	0	0	#VALUE!	#DIV/0!	#DIV/0!	#VALUE!	#DIV/0!	#DIV/0!	相对表达量			标准误	正偏离			负偏离			平均相对表达量	处理
CK	27.81	27.62	27.72	20.19	18.93	19.17	0.0950438	0.669029	7.62	8.69	8.55	0.675747	7.62	8.69	8.55	0	0	0	-0.675747	-0.675747	-0.675747	0.675747	0.675747	0.675747	1	1	1	0	0.597423	0.597423	0.597423	0.373992	0.373992	0.373992	1	CK
A	27.73	27.83	27.37	19.1	18.97	19.16	0.241937	0.0971253	8.63	8.86	8.21	0.260704	7.62	8.69	8.55	1.01	0.17	-0.34	0.749296	-0.0907042	-0.600704	1.2707	0.430704	-0.0792958	0.496546	0.888843	1.26576	0.384631	0.0983476	0.176047	0.2507	0.0820888	0.146943	0.209254	0.883715	NaCl
B	29.19	29.42	29.15	20.18	20.17	19.92	0.145717	0.147309	9.01	9.25	9.23	0.207204	7.62	8.69	8.55	1.39	0.56	0.68	1.1828	0.352796	0.472796	1.5972	0.767204	0.887204	0.381565	0.678302	0.624165	0.158029	0.058932	0.104763	0.0964013	0.0510478	0.0907469	0.0835042	0.561344	ABA
C	30.36	29.54	29.71	19.65	19.64	19.31	0.432782	0.193477	10.71	9.9	10.4	0.47406	7.62	8.69	8.55	3.09	1.21	1.85	2.61594	0.73594	1.37594	3.56406	1.68406	2.32406	0.11744	0.432269	0.277392	0.157421	0.0456859	0.168158	0.107909	0.0328909	0.121063	0.0776878	0.2757	PEG
D	28.92	28.84	28.65	19.9	19.5	19.44	0.138684	0.250067	9.02	9.34	9.21	0.285949	7.62	8.69	8.55	1.4	0.65	0.66	1.11405	0.364051	0.374051	1.68595	0.935949	0.945949	0.378929	0.63728	0.632878	0.147905	0.0830657	0.139699	0.138734	0.0681307	0.114582	0.11379	0.549696
E	26.56	26.98	26.71	19.5	19.16	19.51	0.212838	0.199249	7.06	7.82	7.2	0.291548	7.62	8.69	8.55	-0.56	-0.87	-1.35	-0.851548	-1.16155	-1.64155	-0.268452	-0.578452	-1.05845	1.47427	1.82766	2.54912	0.547828	0.330166	0.40931	0.570882	0.269754	0.334416	0.466425	1.95035
处理/引物	VvGA3ox4			UBQ			#DIV/0!	#DIV/0!	#VALUE!	0	0	#DIV/0!				#VALUE!	0	0	#VALUE!	#DIV/0!	#DIV/0!	#VALUE!	#DIV/0!	#DIV/0!	相对表达量			标准误	正偏离			负偏离			平均相对表达量	处理
CK	28.09	28.15	28.03	20.19	18.93	19.17	0.06	0.669029	7.9	9.22	8.86	0.671714	7.9	9.22	8.86	0	0	0	-0.671714	-0.671714	-0.671714	0.671714	0.671714	0.671714	1	1	1	0	0.592965	0.592965	0.592965	0.37224	0.37224	0.37224	1	CK
A	27.37	27.06	26.93	19.1	18.97	19.16	0.226053	0.0971253	8.27	8.09	7.77	0.246035	7.9	9.22	8.86	0.37	-1.13	-1.09	0.123965	-1.37604	-1.33604	0.616035	-0.883965	-0.843965	0.773782	2.18859	2.12874	0.800121	0.14388	0.406954	0.395825	0.121321	0.343147	0.333764	1.69704	NaCl
B	27.79	28.55	27.86	20.18	20.17	19.92	0.42004	0.147309	7.61	8.38	7.94	0.445122	7.9	9.22	8.86	-0.29	-0.84	-0.92	-0.735122	-1.28512	-1.36512	0.155122	-0.394878	-0.474878	1.22264	1.79005	1.89212	0.360686	0.441898	0.646976	0.683865	0.324584	0.475218	0.502314	1.63494	ABA
C	27.77	27.87	27.87	19.65	19.64	19.31	0.057735	0.193477	8.12	8.23	8.56	0.201908	7.9	9.22	8.86	0.22	-0.99	-0.3	0.0180924	-1.19191	-0.501908	0.421908	-0.788092	-0.0980924	0.858565	1.98618	1.23114	0.574518	0.128972	0.298361	0.18494	0.112128	0.259395	0.160787	1.35863	PEG
D	28.07	28.18	28.34	19.9	19.5	19.44	0.135769	0.250067	8.17	8.68	8.9	0.284546	7.9	9.22	8.86	0.27	-0.54	0.04	-0.0145464	-0.824546	-0.244546	0.554546	-0.255454	0.324546	0.82932	1.45397	0.972655	0.327211	0.180814	0.317006	0.212065	0.148448	0.260262	0.174106	1.08532
E	27.27	27.3	27.09	19.5	19.16	19.51	0.113578	0.199249	7.77	8.14	7.58	0.229347	7.9	9.22	8.86	-0.13	-1.08	-1.28	-0.359347	-1.30935	-1.50935	0.0993469	-0.850653	-1.05065	1.09429	2.11404	2.42839	0.697436	0.188551	0.364257	0.418422	0.160838	0.310719	0.356922	1.87891
处理/引物	VvGA3ox5			UBQ			#DIV/0!	#DIV/0!	#VALUE!	0	0	#DIV/0!				#VALUE!	0	0	#VALUE!	#DIV/0!	#DIV/0!	#VALUE!	#DIV/0!	#DIV/0!	相对表达量			标准误	正偏离			负偏离			平均相对表达量	处理
CK	29.74	30.07	29.46	20.19	18.93	19.17	0.305341	0.669029	9.55	11.14	10.29	0.735414	9.55	11.14	10.29	0	0	0	-0.735414	-0.735414	-0.735414	0.735414	0.735414	0.735414	1	1	1	0	0.664875	0.664875	0.664875	0.399354	0.399354	0.399354	1	CK
A	29.41	29.37	29.73	19.1	18.97	19.16	0.197315	0.0971253	10.31	10.4	10.57	0.219924	9.55	11.14	10.29	0.76	-0.74	0.28	0.540076	-0.959924	0.0600758	0.979924	-0.520076	0.499924	0.590496	1.67018	0.823591	0.568147	0.0972385	0.275032	0.135623	0.08349	0.236145	0.116447	1.02809	NaCl
B	30.2	30.41	30.47	20.18	20.17	19.92	0.141774	0.147309	10.02	10.24	10.55	0.20445	9.55	11.14	10.29	0.47	-0.9	0.26	0.26555	-1.10445	0.0555495	0.67445	-0.69555	0.46445	0.721965	1.86607	0.835088	0.630434	0.109917	0.284104	0.12714	0.0953938	0.246565	0.110341	1.14104	ABA
C	29.95	29.67	29.56	19.65	19.64	19.31	0.20108	0.193477	10.3	10.03	10.25	0.279046	9.55	11.14	10.29	0.75	-1.11	-0.04	0.470954	-1.38905	-0.319046	1.02905	-0.830954	0.239046	0.594604	2.15846	1.02811	0.807387	0.126884	0.460598	0.219392	0.104569	0.379595	0.180808	1.26039	PEG
D	29.93	29.89	29.74	19.9	19.5	19.44	0.100167	0.250067	10.03	10.39	10.3	0.269382	9.55	11.14	10.29	0.48	-0.75	0.01	0.210618	-1.01938	-0.259382	0.749382	-0.480618	0.279382	0.716978	1.68179	0.993092	0.496893	0.147189	0.345258	0.203873	0.122119	0.286452	0.169149	1.13062
E	29.53	29.29	29.43	19.5	19.16	19.51	0.120554	0.199249	10.03	10.13	9.92	0.232881	9.55	11.14	10.29	0.48	-1.01	-0.37	0.247119	-1.24288	-0.602881	0.712881	-0.777119	-0.137119	0.716978	2.01391	1.29235	0.649838	0.125599	0.352795	0.226393	0.106877	0.300205	0.192646	1.34108
处理/引物	VvGA3ox6			UBQ			#DIV/0!	#DIV/0!	#VALUE!	0	0	#DIV/0!				#VALUE!	0	0	#VALUE!	#DIV/0!	#DIV/0!	#VALUE!	#DIV/0!	#DIV/0!	相对表达量			标准误	正偏离			负偏离			平均相对表达量	处理
CK	27.65	27.62	27.4	20.19	18.93	19.17	0.136504	0.669029	7.46	8.69	8.23	0.682813	7.46	8.69	8.23	0	0	0	-0.682813	-0.682813	-0.682813	0.682813	0.682813	0.682813	1	1	1	0	0.605266	0.605266	0.605266	0.37705	0.37705	0.37705	1	CK
A	27.92	28.08	28.75	19.1	18.97	19.16	0.440341	0.0971253	8.82	9.11	9.59	0.450925	7.46	8.69	8.23	1.36	0.42	1.36	0.909075	-0.030925	0.909075	1.81092	0.870925	1.81092	0.389582	0.747425	0.389582	0.2066	0.142944	0.274242	0.142944	0.104574	0.200628	0.104574	0.508863	NaCl
B	29	28.8	28.94	20.18	20.17	19.92	0.102632	0.147309	8.82	8.63	9.02	0.179536	7.46	8.69	8.23	1.36	-0.06	0.79	1.18046	-0.239536	0.610464	1.53954	0.119536	0.969536	0.389582	1.04247	0.578344	0.33598	0.0516274	0.138147	0.0766421	0.0455863	0.121982	0.067674	0.670131	ABA
C	31.65	31.24	30.99	19.65	19.64	19.31	0.333217	0.193477	12	11.6	11.68	0.385314	7.46	8.69	8.23	4.54	2.91	3.45	4.15469	2.52469	3.06469	4.92531	3.29531	3.83531	0.0429857	0.133046	0.0915054	0.0450753	0.0131598	0.0407313	0.0280138	0.0100753	0.0311844	0.0214477	0.0891791	PEG
D	29.5	29.41	29.73	19.9	19.5	19.44	0.165025	0.250067	9.6	9.91	10.29	0.299611	7.46	8.69	8.23	2.14	1.22	2.06	1.84039	0.920389	1.76039	2.43961	1.51961	2.35961	0.22688	0.429283	0.239816	0.113308	0.0523667	0.0990838	0.0553525	0.0425464	0.0805027	0.0449723	0.29866
E	27.89	28	27.99	19.5	19.16	19.51	0.0608276	0.199249	8.39	8.84	8.48	0.208327	7.46	8.69	8.23	0.93	0.15	0.25	0.721673	-0.0583267	0.0416733	1.13833	0.358327	0.458327	0.524858	0.90125	0.840896	0.202152	0.0815354	0.140007	0.130631	0.0705722	0.121182	0.113066	0.755668
处理/引物	VvGA20ox1			UBQ			#DIV/0!	#DIV/0!	#VALUE!	0	0	#DIV/0!				#VALUE!	0	0	#VALUE!	#DIV/0!	#DIV/0!	#VALUE!	#DIV/0!	#DIV/0!	相对表达量			标准误	正偏离			负偏离			平均相对表达量	处理
CK	27.87	27.55	27.7	20.19	18.93	19.17	0.160104	0.669029	7.68	8.62	8.53	0.68792	7.68	8.62	8.53	0	0	0	-0.68792	-0.68792	-0.68792	0.68792	0.68792	0.68792	1	1	1	0	0.610959	0.610959	0.610959	0.379252	0.379252	0.379252	1	CK
A	29.05	29.13	29.05	19.1	18.97	19.16	0.046188	0.0971253	9.95	10.16	9.89	0.107548	7.68	8.62	8.53	2.27	1.54	1.36	2.16245	1.43245	1.25245	2.37755	1.64755	1.46755	0.20733	0.343885	0.389582	0.0948258	0.0160465	0.0266153	0.0301521	0.0148938	0.0247034	0.0279861	0.313599	NaCl
B	29.94	30.09	30.02	20.18	20.17	19.92	0.0750555	0.147309	9.76	9.92	10.1	0.165328	7.68	8.62	8.53	2.08	1.3	1.57	1.91467	1.13467	1.40467	2.24533	1.46533	1.73533	0.236514	0.406126	0.336808	0.085276	0.0287178	0.0493122	0.0408956	0.0256084	0.043973	0.0364677	0.326483	ABA
C	30.98	30.3	30.69	19.65	19.64	19.31	0.341223	0.193477	11.33	10.66	11.38	0.392258	7.68	8.62	8.53	3.65	2.04	2.85	3.25774	1.64774	2.45774	4.04226	2.43226	3.24226	0.07966	0.243164	0.138696	0.0827971	0.0248895	0.0759756	0.0433351	0.0189642	0.0578886	0.0330186	0.15384	PEG
D	30.61	30.73	31.09	19.9	19.5	19.44	0.2498	0.250067	10.71	11.23	11.65	0.353459	7.68	8.62	8.53	3.03	2.61	3.12	2.67654	2.25654	2.76654	3.38346	2.96346	3.47346	0.122428	0.163799	0.115023	0.0262853	0.0339884	0.045474	0.0319328	0.0266029	0.0355927	0.024994	0.13375
E	27.74	27.27	27.48	19.5	19.16	19.51	0.235443	0.199249	8.24	8.11	7.97	0.308437	7.68	8.62	8.53	0.56	-0.51	-0.56	0.251563	-0.818437	-0.868437	0.868437	-0.201563	-0.251563	0.678302	1.42405	1.47427	0.445763	0.161684	0.339444	0.351415	0.130562	0.274107	0.283773	1.19221
处理/引物	VvGA20ox2			UBQ			#DIV/0!	#DIV/0!	#VALUE!	0	0	#DIV/0!				#VALUE!	0	0	#VALUE!	#DIV/0!	#DIV/0!	#VALUE!	#DIV/0!	#DIV/0!	相对表达量			标准误	正偏离			负偏离			平均相对表达量	处理
CK	26.76	27.17	27.11	20.19	18.93	19.17	0.221435	0.669029	6.57	8.24	7.94	0.704722	6.57	8.24	7.94	0	0	0	-0.704722	-0.704722	-0.704722	0.704722	0.704722	0.704722	1	1	1	0	0.629831	0.629831	0.629831	0.386439	0.386439	0.386439	1	CK
A	28.34	28.32	28.35	19.1	18.97	19.16	0.0152753	0.0971253	9.24	9.35	9.19	0.0983192	6.57	8.24	7.94	2.67	1.11	1.25	2.57168	1.01168	1.15168	2.76832	1.20832	1.34832	0.157127	0.463294	0.420448	0.165787	0.0110814	0.0326741	0.0296523	0.0103514	0.0305215	0.0276989	0.346956	NaCl
B	28.55	28.75	28.59	20.18	20.17	19.92	0.10583	0.147309	8.37	8.58	8.67	0.181384	6.57	8.24	7.94	1.8	0.34	0.73	1.61862	0.158616	0.548616	1.98138	0.521384	0.911384	0.287175	0.790041	0.602904	0.254159	0.038473	0.105843	0.0807716	0.0339277	0.093338	0.071229	0.56004	ABA
C	30.13	30.17	30.17	19.65	19.64	19.31	0.023094	0.193477	10.48	10.53	10.86	0.19485	6.57	8.24	7.94	3.91	2.29	2.92	3.71515	2.09515	2.72515	4.10485	2.48485	3.11485	0.0665231	0.204476	0.132127	0.0690037	0.00961961	0.0295683	0.0191063	0.0084043	0.0258327	0.0166925	0.134375	PEG
D	30.39	30.25	30.28	19.9	19.5	19.44	0.0737111	0.250067	10.49	10.75	10.84	0.260704	6.57	8.24	7.94	3.92	2.51	2.9	3.6593	2.2493	2.6393	4.1807	2.7707	3.1607	0.0660636	0.175556	0.133972	0.0552709	0.0130848	0.0347711	0.0265349	0.0109216	0.0290228	0.0221481	0.125197
E	26.49	26.67	26.13	19.5	19.16	19.51	0.274955	0.199249	6.99	7.51	6.62	0.339559	6.57	8.24	7.94	0.42	-0.73	-1.32	0.0804415	-1.06956	-1.65956	0.759559	-0.390441	-0.980441	0.747425	1.65864	2.49666	0.874873	0.198344	0.440152	0.662537	0.156748	0.347845	0.523592	1.63424
处理/引物	VvGA20ox3			UBQ			#DIV/0!	#DIV/0!	#VALUE!	0	0	#DIV/0!				#VALUE!	0	0	#VALUE!	#DIV/0!	#DIV/0!	#VALUE!	#DIV/0!	#DIV/0!	相对表达量			标准误	正偏离			负偏离			平均相对表达量	处理
CK	27.08	26.87	26.97	20.19	18.93	19.17	0.10504	0.669029	6.89	7.94	7.8	0.677225	6.89	7.94	7.8	0	0	0	-0.677225	-0.677225	-0.677225	0.677225	0.677225	0.677225	1	1	1	0	0.599061	0.599061	0.599061	0.374633	0.374633	0.374633	1	CK
A	27.08	27.22	26.78	19.1	18.97	19.16	0.224796	0.0971253	7.98	8.25	7.62	0.244881	6.89	7.94	7.8	1.09	0.31	-0.18	0.845119	0.0651191	-0.424881	1.33488	0.554881	0.0648809	0.469761	0.806642	1.13288	0.331575	0.0869035	0.149225	0.209578	0.0733366	0.125929	0.17686	0.803096	NaCl
B	27.27	27.58	27.31	20.18	20.17	19.92	0.168622	0.147309	7.09	7.41	7.39	0.223905	6.89	7.94	7.8	0.2	-0.53	-0.41	-0.0239047	-0.753905	-0.633905	0.423905	-0.306095	-0.186095	0.870551	1.44393	1.32869	0.303296	0.146157	0.242422	0.223073	0.125146	0.207572	0.191005	1.21439	ABA
C	27.41	27.62	27.81	19.65	19.64	19.31	0.200083	0.193477	7.76	7.98	8.5	0.278328	6.89	7.94	7.8	0.87	0.04	0.7	0.591672	-0.238328	0.421672	1.14833	0.318328	0.978328	0.547147	0.972655	0.615572	0.22849	0.116427	0.20697	0.130987	0.0959992	0.170656	0.108005	0.711791	PEG
D	27.39	27.11	27.38	19.9	19.5	19.44	0.15885	0.250067	7.49	7.61	7.94	0.296254	6.89	7.94	7.8	0.6	-0.33	0.14	0.303746	-0.626254	-0.156254	0.896254	-0.0337456	0.436254	0.659754	1.25701	0.907519	0.30007	0.150392	0.286539	0.206871	0.122474	0.233347	0.168468	0.941429
E	26.27	26.14	26.32	19.5	19.16	19.51	0.0929157	0.199249	6.77	6.98	6.81	0.219848	6.89	7.94	7.8	-0.12	-0.96	-0.99	-0.339848	-1.17985	-1.20985	0.0998484	-0.740152	-0.770152	1.08673	1.94531	1.98618	0.50791	0.178889	0.32022	0.326948	0.153604	0.274959	0.280736	1.67274
处理/引物	VvGA20ox4			UBQ			#DIV/0!	#DIV/0!	#VALUE!	0	0	#DIV/0!				#VALUE!	0	0	#VALUE!	#DIV/0!	#DIV/0!	#VALUE!	#DIV/0!	#DIV/0!	相对表达量			标准误	正偏离			负偏离			平均相对表达量	处理
CK	34.54	34.5	34.66	20.19	18.93	19.17	0.0832666	0.669029	14.35	15.57	15.49	0.674191	14.35	15.57	15.49	0	0	0	-0.674191	-0.674191	-0.674191	0.674191	0.674191	0.674191	1	1	1	0	0.595702	0.595702	0.595702	0.373316	0.373316	0.373316	1	CK
A	39.54	39.94	39.23	19.1	18.97	19.16	0.355949	0.0971253	20.44	20.97	20.07	0.368963	14.35	15.57	15.49	6.09	5.4	4.58	5.72104	5.03104	4.21104	6.45896	5.76896	4.94896	0.01468	0.0236831	0.0418102	0.0138184	0.00427811	0.00690181	0.0121845	0.00331271	0.00534434	0.00943493	0.0267245	NaCl
B	41.31	41.86	41.2	20.18	20.17	19.92	0.353601	0.147309	21.13	21.69	21.28	0.383058	14.35	15.57	15.49	6.78	6.12	5.79	6.39694	5.73694	5.40694	7.16306	6.50306	6.17306	0.00909948	0.0143779	0.0180733	0.0045101	0.00276718	0.00437237	0.00549613	0.0021219	0.00335278	0.00421449	0.0138502	ABA
C	34.88	34.89	34.95	19.65	19.64	19.31	0.0378594	0.193477	15.23	15.25	15.64	0.197146	14.35	15.57	15.49	0.88	-0.32	0.15	0.682854	-0.517146	-0.0471463	1.07715	-0.122854	0.347146	0.543367	1.24833	0.90125	0.352495	0.0795644	0.182791	0.131969	0.069402	0.159444	0.115113	0.897649	PEG
D	38.43	34.72	37.18	19.9	19.5	19.44	1.8876	0.250067	18.53	15.22	17.74	1.90409	14.35	15.57	15.49	4.18	-0.35	2.25	2.27591	-2.25409	0.345908	6.08409	1.55409	4.15409	0.0551689	1.27456	0.210224	0.663798	0.151314	3.49578	0.576589	0.0404287	0.934018	0.154055	0.513318
E	29.97	32.99	34.63	19.5	19.16	19.51	2.36381	0.199249	10.47	13.83	15.12	2.37219	14.35	15.57	15.49	-3.88	-1.74	-0.37	-6.25219	-4.11219	-2.74219	-1.50781	0.632193	2.00219	14.723	3.34035	1.29235	7.23581	61.502	13.9536	5.39851	11.8792	2.69516	1.04273	6.4519
处理/引物	VvGA20ox5			UBQ			#DIV/0!	#DIV/0!	#VALUE!	0	0	#DIV/0!				#VALUE!	0	0	#VALUE!	#DIV/0!	#DIV/0!	#VALUE!	#DIV/0!	#DIV/0!	相对表达量			标准误	正偏离			负偏离			平均相对表达量	处理
CK	35.05	30.78	33.39	20.19	18.93	19.17	2.15254	0.669029	14.86	11.85	14.22	2.25411	14.86	11.85	14.22	0	0	0	-2.25411	-2.25411	-2.25411	2.25411	2.25411	2.25411	1	1	1	0	3.77041	3.77041	3.77041	0.790375	0.790375	0.790375	1	CK
A	35.74	33.71	32.98	19.1	18.97	19.16	1.43012	0.0971253	16.64	14.74	13.82	1.43341	14.86	11.85	14.22	1.78	2.89	-0.4	0.346589	1.45659	-1.83341	3.21341	4.32341	1.03341	0.291183	0.134904	1.31951	0.643579	0.495258	0.22945	2.24428	0.183371	0.0849549	0.830954	0.581865	NaCl
B	32.45	34.31	32.1	20.18	20.17	19.92	1.18787	0.147309	12.27	14.14	12.18	1.19697	14.86	11.85	14.22	-2.59	2.29	-2.04	-3.78697	1.09303	-3.23697	-1.39303	3.48697	-0.843032	6.02099	0.204476	4.11246	2.96498	7.78257	0.2643	5.31565	3.39469	0.115285	2.31864	3.44597	ABA
C	33.49	35.83	34.24	19.65	19.64	19.31	1.19486	0.193477	13.84	16.19	14.93	1.21043	14.86	11.85	14.22	-1.02	4.34	0.71	-2.23043	3.12957	-0.500427	0.190427	5.55043	1.92043	2.02792	0.0493776	0.61132	1.01957	2.66481	0.0648852	0.803312	1.15157	0.0280395	0.347144	0.896206	PEG
D	32.79	31.23	35.14	19.9	19.5	19.44	1.96826	0.250067	12.89	11.73	15.7	1.98408	14.86	11.85	14.22	-1.97	-0.12	1.48	-3.95408	-2.10408	-0.504078	0.0140783	1.86408	3.46408	3.91768	1.08673	0.358489	1.88027	11.5811	3.2125	1.05973	2.92739	0.812036	0.267872	1.78763
E	35.93	32.94	34.79	19.5	19.16	19.51	1.50898	0.199249	16.43	13.78	15.28	1.52208	14.86	11.85	14.22	1.57	1.93	1.06	0.0479181	0.407918	-0.462082	3.09208	3.45208	2.58208	0.336808	0.262429	0.479632	0.110384	0.630523	0.491281	0.897896	0.219537	0.171056	0.312632	0.359623
处理/引物	VvGA20ox6			UBQ			#DIV/0!	#DIV/0!	#VALUE!	0	0	#DIV/0!				#VALUE!	0	0	#VALUE!	#DIV/0!	#DIV/0!	#VALUE!	#DIV/0!	#DIV/0!	相对表达量			标准误	正偏离			负偏离			平均相对表达量	处理
CK	29.42	29.95	29.6	20.19	18.93	19.17	0.269506	0.669029	9.23	11.02	10.43	0.721272	9.23	11.02	10.43	0	0	0	-0.721272	-0.721272	-0.721272	0.721272	0.721272	0.721272	1	1	1	0	0.648635	0.648635	0.648635	0.393438	0.393438	0.393438	1	CK
A	30.19	30.88	30.62	19.1	18.97	19.16	0.348473	0.0971253	11.09	11.91	11.46	0.361755	9.23	11.02	10.43	1.86	0.89	1.03	1.49825	0.528245	0.668245	2.22175	1.25175	1.39175	0.275476	0.539614	0.48971	0.14033	0.0785075	0.153784	0.139562	0.0610959	0.119677	0.108609	0.434934	NaCl
B	31.11	30.53	30.58	20.18	20.17	19.92	0.321403	0.147309	10.93	10.36	10.66	0.353553	9.23	11.02	10.43	1.7	-0.66	0.23	1.34645	-1.01355	-0.123553	2.05355	-0.306447	0.583553	0.307786	1.58008	0.852635	0.638328	0.0854734	0.438795	0.23678	0.0668961	0.343425	0.185317	0.913501	ABA
C	30.5	30.51	30.61	19.65	19.64	19.31	0.0608276	0.193477	10.85	10.87	11.3	0.202814	9.23	11.02	10.43	1.62	-0.15	0.87	1.41719	-0.352814	0.667186	1.82281	0.0528135	1.07281	0.325335	1.10957	0.547147	0.404257	0.0491064	0.167479	0.0825867	0.0426663	0.145515	0.0717559	0.660684	PEG
D	31.03	31.33	31.17	19.9	19.5	19.44	0.150111	0.250067	11.13	11.83	11.73	0.291662	9.23	11.02	10.43	1.9	0.81	1.3	1.60834	0.518338	1.00834	2.19166	1.10166	1.59166	0.267943	0.570382	0.406126	0.151406	0.0600326	0.127794	0.0909924	0.0490442	0.104402	0.0743372	0.414817
E	29.53	29.76	29.18	19.5	19.16	19.51	0.292062	0.199249	10.03	10.6	9.67	0.353553	9.23	11.02	10.43	0.8	-0.42	-0.76	0.446447	-0.773553	-1.11355	1.15355	-0.0664466	-0.406447	0.574349	1.33793	1.69349	0.571833	0.159499	0.371548	0.470289	0.124832	0.290793	0.368073	1.20192
处理/引物	VvGA20ox7			UBQ			#DIV/0!	#DIV/0!	#VALUE!	0	0	#DIV/0!				#VALUE!	0	0	#VALUE!	#DIV/0!	#DIV/0!	#VALUE!	#DIV/0!	#DIV/0!	相对表达量			标准误	正偏离			负偏离			平均相对表达量	处理
CK	25.92	31.49	25.55	20.19	18.93	19.17	3.3278	0.669029	5.73	12.56	6.38	3.39438	5.73	12.56	6.38	0	0	0	-3.39438	-3.39438	-3.39438	3.39438	3.39438	3.39438	1	1	1	0	9.51504	9.51504	9.51504	0.904898	0.904898	0.904898	1	CK
A	24.19	24.1	24.45	19.1	18.97	19.16	0.181751	0.0971253	5.09	5.13	5.29	0.206074	5.73	12.56	6.38	-0.64	-7.43	-1.09	-0.846074	-7.63607	-1.29607	-0.433926	-7.22393	-0.883926	1.55833	172.446	2.12874	98.4977	0.239274	26.4782	0.326858	0.207425	22.9538	0.283351	58.711	NaCl
B	25.28	25.51	25.68	20.18	20.17	19.92	0.200749	0.147309	5.1	5.34	5.76	0.248998	5.73	12.56	6.38	-0.63	-7.22	-0.62	-0.878998	-7.469	-0.868998	-0.381002	-6.971	-0.371002	1.54756	149.086	1.53688	85.1844	0.291533	28.085	0.289519	0.245319	23.633	0.243624	50.7234	ABA
C	26.32	25.85	26.19	19.65	19.64	19.31	0.242693	0.193477	6.67	6.21	6.88	0.310376	5.73	12.56	6.38	0.94	-6.35	0.5	0.629624	-6.66038	0.189624	1.25038	-6.03962	0.810376	0.521233	81.5719	0.707107	46.741	0.125112	19.5798	0.169728	0.100894	15.7897	0.136874	27.6001	PEG
D	26.16	26.19	26.12	19.9	19.5	19.44	0.0351188	0.250067	6.26	6.69	6.68	0.252521	5.73	12.56	6.38	0.53	-5.87	0.3	0.277479	-6.12252	0.0474794	0.782521	-5.61748	0.552521	0.692555	58.4852	0.812252	33.3321	0.132476	11.1874	0.155373	0.111205	9.39106	0.130425	19.9967
E	23.89	24.21	24.65	19.5	19.16	19.51	0.381576	0.199249	4.39	5.05	5.14	0.430465	5.73	12.56	6.38	-1.34	-7.51	-1.24	-1.77046	-7.94046	-1.67046	-0.909535	-7.07954	-0.809535	2.53151	182.278	2.36199	103.826	0.880125	63.3723	0.821186	0.653073	47.0237	0.609339	62.3906
Note	CK	CK
	5mg/L GA3	A
	10mg/L GA3	B
	15mg/L GA3	C
	20mg/L GA3	D
	烯效唑	E

## Sheet: 作图
	处理	目的基因	内参基因	△Ct	对照	△△Ct	相对表达量	平均表达量	标准误			Note	CK	CK
VvGA2ox1	CK	24.78	20.19	4.59	4.59	0	1	1	0				5mg/L GA3	A
		24.38	18.93	5.45	5.45	0	1						10mg/L GA3	B
		24.78	19.17	5.61	5.61	0	1						15mg/L GA3	C
	5mg/L GA3	22.27	19.1	3.17	4.59	-1.42	2.67586	4.34353	1.20225				20mg/L GA3	D
		22.23	19.07	3.16	5.45	-2.29	4.89056						烯效唑	E
		22.22	19.06	3.16	5.61	-2.45	5.46416
	10mg/L GA3	24.53	20.18	4.35	4.59	-0.24	1.18099	1.77564	0.428413
		24.5	20.17	4.33	5.45	-1.12	2.17347
		24.55	19.92	4.63	5.61	-0.98	1.97247
	15mg/L GA3	23.37	19.65	3.72	4.59	-0.87	1.82766	2.67581	0.615905
		23.38	19.64	3.74	5.45	-1.71	3.27161
		23.37	19.31	4.06	5.61	-1.55	2.92817
	20mg/L GA3	24.19	19.9	4.29	4.59	-0.3	1.23114	1.65049	0.298799
		24.02	19.5	4.52	5.45	-0.93	1.90528
		24.19	19.44	4.75	5.61	-0.86	1.81504
	烯效唑	25.31	19.5	5.81	4.59	1.22	0.429283	0.654323	0.205752
		25.33	19.16	6.17	5.45	0.72	0.607097
		25.23	19.51	5.72	5.61	0.11	0.926588
VvGA2ox3	CK	33.26	20.19	13.07	13.07	0	1	1	0
		32.6	18.93	13.67	13.67	0	1
		33.87	19.17	14.7	14.7	0	1
	5mg/L GA3	32.3	19.1	13.2	13.07	0.13	0.913831	1.08578	0.321958
		32.95	18.97	13.98	13.67	0.31	0.806642
		33.24	19.16	14.08	14.7	-0.62	1.53688
	10mg/L GA3	35	20.18	14.82	13.07	1.75	0.297302	0.334102	0.054963
		35.12	20.17	14.95	13.67	1.28	0.411796
		36.39	19.92	16.47	14.7	1.77	0.293209
	15mg/L GA3	33.54	19.65	13.89	13.07	0.82	0.566442	1.04567	0.437657
		33.39	19.64	13.75	13.67	0.08	0.946058
		33.31	19.31	14	14.7	-0.7	1.6245
	20mg/L GA3	33.63	19.9	13.73	13.07	0.66	0.632878	0.899026	0.357554
		33.77	19.5	14.27	13.67	0.6	0.659754
		33.65	19.44	14.21	14.7	-0.49	1.40444
	烯效唑	32.99	19.5	13.49	13.07	0.42	0.747425	1.34106	0.597387
		32.67	19.16	13.51	13.67	-0.16	1.11729
		33.1	19.51	13.59	14.7	-1.11	2.15846
VvGA2ox4	CK	30.03	20.19	9.84	9.84	0	1	1	0
		29.57	18.93	10.64	10.64	0	1
		29.9	19.17	10.73	10.73	0	1
	5mg/L GA3	29.79	19.1	10.69	9.84	0.85	0.554785	0.64011	0.155699
		30.59	18.97	11.62	10.64	0.98	0.50698
		30.11	19.16	10.95	10.73	0.22	0.858565
	10mg/L GA3	31.32	20.18	11.14	9.84	1.3	0.406126	0.301634	0.0744537
		32.75	20.17	12.58	10.64	1.94	0.260616
		32.72	19.92	12.8	10.73	2.07	0.238159
	15mg/L GA3	29.98	19.65	10.33	9.84	0.49	0.712025	0.665538	0.058947
		31.06	19.64	11.42	10.64	0.78	0.582367
		30.55	19.31	11.24	10.73	0.51	0.702222
	20mg/L GA3	31.34	19.9	11.44	9.84	1.6	0.329877	0.456105	0.101475
		31.26	19.5	11.76	10.64	1.12	0.460094
		30.96	19.44	11.52	10.73	0.79	0.578344
	烯效唑	31.01	19.5	11.51	9.84	1.67	0.314253	0.59219	0.218017
		30.5	19.16	11.34	10.64	0.7	0.615572
		30.48	19.51	10.97	10.73	0.24	0.846745
VvGA2ox5	CK	26.52	20.19	6.33	6.33	0	1	1	0
		26.13	18.93	7.2	7.2	0	1
		26.62	19.17	7.45	7.45	0	1
	5mg/L GA3	26.15	19.1	7.05	6.33	0.72	0.607097	1.00641	0.283099
		25.87	18.97	6.9	7.2	-0.3	1.23114
		26.37	19.16	7.21	7.45	-0.24	1.18099
	10mg/L GA3	26.19	20.18	6.01	6.33	-0.32	1.24833	1.92956	0.495353
		26.1	20.17	5.93	7.2	-1.27	2.41162
		26.28	19.92	6.36	7.45	-1.09	2.12874
	15mg/L GA3	26.61	19.65	6.96	6.33	0.63	0.646176	0.968342	0.253547
		26.5	19.64	6.86	7.2	-0.34	1.26576
		26.77	19.31	7.46	7.45	0.01	0.993092
	20mg/L GA3	27.11	19.9	7.21	6.33	0.88	0.543367	0.683643	0.104886
		27.19	19.5	7.69	7.2	0.49	0.712025
		27.22	19.44	7.78	7.45	0.33	0.795536
	烯效唑	27.17	19.5	7.67	6.33	1.34	0.395021	0.609794	0.160079
		26.97	19.16	7.81	7.2	0.61	0.655197
		27.32	19.51	7.81	7.45	0.36	0.779165
VvGA2ox6	CK	26.38	20.19	6.19	6.19	0	1	1	0
		26.12	18.93	7.19	7.19	0	1
		26.43	19.17	7.26	7.26	0	1
	5mg/L GA3	25.51	19.1	6.41	6.19	0.22	0.858565	1.52653	0.537013
		25.53	18.97	6.56	7.19	-0.63	1.54756
		25.3	19.16	6.14	7.26	-1.12	2.17347
	10mg/L GA3	27.32	20.18	7.14	6.19	0.95	0.517632	0.839467	0.228695
		27.4	20.17	7.23	7.19	0.04	0.972655
		27.14	19.92	7.22	7.26	-0.04	1.02811
	15mg/L GA3	26.33	19.65	6.68	6.19	0.49	0.712025	0.985149	0.195228
		26.62	19.64	6.98	7.19	-0.21	1.15669
		26.45	19.31	7.14	7.26	-0.12	1.08673
	20mg/L GA3	26.71	19.9	6.81	6.19	0.62	0.650671	0.93156	0.199451
		26.56	19.5	7.06	7.19	-0.13	1.09429
		26.63	19.44	7.19	7.26	-0.07	1.04972
	烯效唑	26.36	19.5	6.86	6.19	0.67	0.628507	1.20607	0.408398
		25.77	19.16	6.61	7.19	-0.58	1.49485
		26.19	19.51	6.68	7.26	-0.58	1.49485
VvGA2ox7	CK	28.48	20.19	8.29	8.29	0	1	1	0
		28.29	18.93	9.36	9.36	0	1
		28.57	19.17	9.4	9.4	0	1
	5mg/L GA3	22.7	19.1	3.6	8.29	-4.69	25.8125	46.6629	17.08
		22.25	18.97	3.28	9.36	-6.08	67.6492
		23.02	19.16	3.86	9.4	-5.54	46.5271
	10mg/L GA3	27.62	20.18	7.44	8.29	-0.85	1.8025	3.35935	1.16238
		27.33	20.17	7.16	9.36	-2.2	4.59479
		27.44	19.92	7.52	9.4	-1.88	3.68075
	15mg/L GA3	28.48	19.65	8.83	8.29	0.54	0.687771	1.1042	0.300381
		28.53	19.64	8.89	9.36	-0.47	1.38511
		28.4	19.31	9.09	9.4	-0.31	1.23971
	20mg/L GA3	27.48	19.9	7.58	8.29	-0.71	1.6358	1.78075	0.103026
		27.98	19.5	8.48	9.36	-0.88	1.84038
		27.94	19.44	8.5	9.4	-0.9	1.86607
	烯效唑	28.16	19.5	8.66	8.29	0.37	0.773782	1.08166	0.309627
		28.57	19.16	9.41	9.36	0.05	0.965936
		28.32	19.51	8.81	9.4	-0.59	1.50525
VvGA2ox8	CK	31.59	20.19	11.4	11.4	0	1	1	0
		34.11	18.93	15.18	15.18	0	1
		32.51	19.17	13.34	13.34	0	1
	5mg/L GA3	31.77	19.1	12.67	11.4	1.27	0.41466	1.09314	0.609156
		33.23	18.97	14.26	15.18	-0.92	1.89212
		32.54	19.16	13.38	13.34	0.04	0.972655
	10mg/L GA3	32.59	20.18	12.41	11.4	1.01	0.496546	1.14429	1.06006
		33.95	20.17	13.78	15.18	-1.4	2.63902
		35.01	19.92	15.09	13.34	1.75	0.297302
	15mg/L GA3	33.44	19.65	13.79	11.4	2.39	0.190782	0.648874	0.643088
		34.18	19.64	14.54	15.18	-0.64	1.55833
		34.99	19.31	15.68	13.34	2.34	0.19751
	20mg/L GA3	33.43	19.9	13.53	11.4	2.13	0.228458	0.596155	0.282029
		34.81	19.5	15.31	15.18	0.13	0.913831
		33.41	19.44	13.97	13.34	0.63	0.646176
	烯效唑	33.34	19.5	13.84	11.4	2.44	0.184284	0.875463	0.493115
		33.96	19.16	14.8	15.18	-0.38	1.30134
		32.66	19.51	13.15	13.34	-0.19	1.14076
VvGA2ox9	CK	24.67	20.19	4.48	4.48	0	1	1	0
		24.55	18.93	5.62	5.62	0	1
		24.32	19.17	5.15	5.15	0	1
	5mg/L GA3	23.15	19.1	4.05	4.48	-0.43	1.34723	2.27046	0.703299
		22.98	18.97	4.01	5.62	-1.61	3.05252
		23.04	19.16	3.88	5.15	-1.27	2.41162
	10mg/L GA3	24.44	20.18	4.26	4.48	-0.22	1.16473	1.56107	0.403066
		24.71	20.17	4.54	5.62	-1.08	2.11404
		24.58	19.92	4.66	5.15	-0.49	1.40444
	15mg/L GA3	25.15	19.65	5.5	4.48	1.02	0.493116	0.7484	0.281608
		25.07	19.64	5.43	5.62	-0.19	1.14076
		25.17	19.31	5.86	5.15	0.71	0.61132
	20mg/L GA3	24.89	19.9	4.99	4.48	0.51	0.702222	0.892042	0.20261
		24.89	19.5	5.39	5.62	-0.23	1.17283
		24.91	19.44	5.47	5.15	0.32	0.80107
	烯效唑	22.93	19.5	3.43	4.48	-1.05	2.07053	7.89764	8.05838
		20.51	19.16	1.35	5.62	-4.27	19.2929
		23.44	19.51	3.93	5.15	-1.22	2.32947
VvGA2ox10	CK	23.89	20.19	3.7	3.7	0	1	1	0
		24.12	18.93	5.19	5.19	0	1
		24.18	19.17	5.01	5.01	0	1
	5mg/L GA3	23.11	19.1	4.01	3.7	0.31	0.806642	1.53468	0.514827
		23.24	18.97	4.27	5.19	-0.92	1.89212
		23.24	19.16	4.08	5.01	-0.93	1.90528
	10mg/L GA3	24.46	20.18	4.28	3.7	0.58	0.668964	1.21139	0.416611
		24.61	20.17	4.44	5.19	-0.75	1.68179
		24.57	19.92	4.65	5.01	-0.36	1.28343
	15mg/L GA3	25.12	19.65	5.47	3.7	1.77	0.293209	0.606861	0.250959
		24.97	19.64	5.33	5.19	0.14	0.907519
		25.01	19.31	5.7	5.01	0.69	0.619854
	20mg/L GA3	24.91	19.9	5.01	3.7	1.31	0.403321	0.62737	0.172699
		24.97	19.5	5.47	5.19	0.28	0.823591
		25.06	19.44	5.62	5.01	0.61	0.655197
	烯效唑	23.3	19.5	3.8	3.7	0.1	0.933033	1.67882	0.568985
		23.51	19.16	4.35	5.19	-0.84	1.79005
		23.31	19.51	3.8	5.01	-1.21	2.31338
VvGA2ox11	CK	30.17	20.19	9.98	9.98	0	1	1	0
		29.79	18.93	10.86	10.86	0	1
		30.03	19.17	10.86	10.86	0	1
	5mg/L GA3	27.56	19.1	8.46	9.98	-1.52	2.86791	4.69468	1.31953
		27.43	18.97	8.46	10.86	-2.4	5.27803
		27.45	19.16	8.29	10.86	-2.57	5.93809
	10mg/L GA3	29.12	20.18	8.94	9.98	-1.04	2.05623	2.32638	0.341998
		29.54	20.17	9.37	10.86	-1.49	2.80889
		29.7	19.92	9.78	10.86	-1.08	2.11404
	15mg/L GA3	28.27	19.65	8.62	9.98	-1.36	2.56685	4.28058	1.44658
		28.44	19.64	8.8	10.86	-2.06	4.16986
		27.56	19.31	8.25	10.86	-2.61	6.10504
	20mg/L GA3	29.26	19.9	9.36	9.98	-0.62	1.53688	1.68718	0.412207
		30.01	19.5	10.51	10.86	-0.35	1.27456
		29.13	19.44	9.69	10.86	-1.17	2.25012
	烯效唑	30.46	19.5	10.96	9.98	0.98	0.50698	0.996614	0.499149
		30.34	19.16	11.18	10.86	0.32	0.80107
		29.62	19.51	10.11	10.86	-0.75	1.68179
VvGA3ox1	CK	27.61	20.19	7.42	7.42	0	1	1	0
		26.89	18.93	7.96	7.96	0	1
		27.7	19.17	8.53	8.53	0	1
	5mg/L GA3	28.3	19.1	9.2	7.42	1.78	0.291183	0.564587	0.324844
		28.32	18.97	9.35	7.96	1.39	0.381565
		27.66	19.16	8.5	8.53	-0.03	1.02101
	10mg/L GA3	28.38	20.18	8.2	7.42	0.78	0.582367	1.01538	0.308162
		27.88	20.17	7.71	7.96	-0.25	1.18921
		28.1	19.92	8.18	8.53	-0.35	1.27456
	15mg/L GA3	27.52	19.65	7.87	7.42	0.45	0.732043	0.908467	0.217036
		27.96	19.64	8.32	7.96	0.36	0.779165
		27.56	19.31	8.25	8.53	-0.28	1.21419
	20mg/L GA3	27.86	19.9	7.96	7.42	0.54	0.687771	0.937916	0.185858
		27.47	19.5	7.97	7.96	0.01	0.993092
		27.79	19.44	8.35	8.53	-0.18	1.13288
	烯效唑	27.92	19.5	8.42	7.42	1	0.5	0.786623	0.261792
		27.58	19.16	8.42	7.96	0.46	0.726986
		27.86	19.51	8.35	8.53	-0.18	1.13288
VvGA3ox2	CK	27.81	20.19	7.62	7.62	0	1	1	0
		27.62	18.93	8.69	8.69	0	1
		27.72	19.17	8.55	8.55	0	1
	5mg/L GA3	27.73	19.1	8.63	7.62	1.01	0.496546	0.883715	0.31405
		27.83	18.97	8.86	8.69	0.17	0.888843
		27.37	19.16	8.21	8.55	-0.34	1.26576
	10mg/L GA3	29.19	20.18	9.01	7.62	1.39	0.381565	0.561344	0.12903
		29.42	20.17	9.25	8.69	0.56	0.678302
		29.15	19.92	9.23	8.55	0.68	0.624165
	15mg/L GA3	30.36	19.65	10.71	7.62	3.09	0.11744	0.2757	0.128534
		29.54	19.64	9.9	8.69	1.21	0.432269
		29.71	19.31	10.4	8.55	1.85	0.277392
	20mg/L GA3	28.92	19.9	9.02	7.62	1.4	0.378929	0.549696	0.120764
		28.84	19.5	9.34	8.69	0.65	0.63728
		28.65	19.44	9.21	8.55	0.66	0.632878
	烯效唑	26.56	19.5	7.06	7.62	-0.56	1.47427	1.95035	0.4473
		26.98	19.16	7.82	8.69	-0.87	1.82766
		26.71	19.51	7.2	8.55	-1.35	2.54912
VvGA3ox4	CK	28.09	20.19	7.9	7.9	0	1	1	0
		28.15	18.93	9.22	9.22	0	1
		28.03	19.17	8.86	8.86	0	1
	5mg/L GA3	27.37	19.1	8.27	7.9	0.37	0.773782	1.69704	0.653296
		27.06	18.97	8.09	9.22	-1.13	2.18859
		26.93	19.16	7.77	8.86	-1.09	2.12874
	10mg/L GA3	27.79	20.18	7.61	7.9	-0.29	1.22264	1.63494	0.294499
		28.55	20.17	8.38	9.22	-0.84	1.79005
		27.86	19.92	7.94	8.86	-0.92	1.89212
	15mg/L GA3	27.77	19.65	8.12	7.9	0.22	0.858565	1.35863	0.469092
		27.87	19.64	8.23	9.22	-0.99	1.98618
		27.87	19.31	8.56	8.86	-0.3	1.23114
	20mg/L GA3	28.07	19.9	8.17	7.9	0.27	0.82932	1.08532	0.267167
		28.18	19.5	8.68	9.22	-0.54	1.45397
		28.34	19.44	8.9	8.86	0.04	0.972655
	烯效唑	27.27	19.5	7.77	7.9	-0.13	1.09429	1.87891	0.569454
		27.3	19.16	8.14	9.22	-1.08	2.11404
		27.09	19.51	7.58	8.86	-1.28	2.42839
VvGA3ox5	CK	29.74	20.19	9.55	9.55	0	1	1	0
		30.07	18.93	11.14	11.14	0	1
		29.46	19.17	10.29	10.29	0	1
	5mg/L GA3	29.41	19.1	10.31	9.55	0.76	0.590496	1.02809	0.46389
		29.37	18.97	10.4	11.14	-0.74	1.67018
		29.73	19.16	10.57	10.29	0.28	0.823591
	10mg/L GA3	30.2	20.18	10.02	9.55	0.47	0.721965	1.14104	0.514747
		30.41	20.17	10.24	11.14	-0.9	1.86607
		30.47	19.92	10.55	10.29	0.26	0.835088
	15mg/L GA3	29.95	19.65	10.3	9.55	0.75	0.594604	1.26039	0.659229
		29.67	19.64	10.03	11.14	-1.11	2.15846
		29.56	19.31	10.25	10.29	-0.04	1.02811
	20mg/L GA3	29.93	19.9	10.03	9.55	0.48	0.716978	1.13062	0.405711
		29.89	19.5	10.39	11.14	-0.75	1.68179
		29.74	19.44	10.3	10.29	0.01	0.993092
	烯效唑	29.53	19.5	10.03	9.55	0.48	0.716978	1.34108	0.530591
		29.29	19.16	10.13	11.14	-1.01	2.01391
		29.43	19.51	9.92	10.29	-0.37	1.29235
VvGA3ox6	CK	27.65	20.19	7.46	7.46	0	1	1	0
		27.62	18.93	8.69	8.69	0	1
		27.4	19.17	8.23	8.23	0	1
	5mg/L GA3	27.92	19.1	8.82	7.46	1.36	0.389582	0.508863	0.168688
		28.08	18.97	9.11	8.69	0.42	0.747425
		28.75	19.16	9.59	8.23	1.36	0.389582
	10mg/L GA3	29	20.18	8.82	7.46	1.36	0.389582	0.670131	0.274327
		28.8	20.17	8.63	8.69	-0.06	1.04247
		28.94	19.92	9.02	8.23	0.79	0.578344
	15mg/L GA3	31.65	19.65	12	7.46	4.54	0.0429857	0.0891791	0.0368039
		31.24	19.64	11.6	8.69	2.91	0.133046
		30.99	19.31	11.68	8.23	3.45	0.0915054
	20mg/L GA3	29.5	19.9	9.6	7.46	2.14	0.22688	0.29866	0.0925154
		29.41	19.5	9.91	8.69	1.22	0.429283
		29.73	19.44	10.29	8.23	2.06	0.239816
	烯效唑	27.89	19.5	8.39	7.46	0.93	0.524858	0.755668	0.165057
		28	19.16	8.84	8.69	0.15	0.90125
		27.99	19.51	8.48	8.23	0.25	0.840896
VvGA20ox1	CK	27.87	20.19	7.68	7.68	0	1	1	0
		27.55	18.93	8.62	8.62	0	1
		27.7	19.17	8.53	8.53	0	1
	5mg/L GA3	29.05	19.1	9.95	7.68	2.27	0.20733	0.313599	0.0774249
		29.13	18.97	10.16	8.62	1.54	0.343885
		29.05	19.16	9.89	8.53	1.36	0.389582
	10mg/L GA3	29.94	20.18	9.76	7.68	2.08	0.236514	0.326483	0.0696276
		30.09	20.17	9.92	8.62	1.3	0.406126
		30.02	19.92	10.1	8.53	1.57	0.336808
	15mg/L GA3	30.98	19.65	11.33	7.68	3.65	0.07966	0.15384	0.0676036
		30.3	19.64	10.66	8.62	2.04	0.243164
		30.69	19.31	11.38	8.53	2.85	0.138696
	20mg/L GA3	30.61	19.9	10.71	7.68	3.03	0.122428	0.13375	0.0214619
		30.73	19.5	11.23	8.62	2.61	0.163799
		31.09	19.44	11.65	8.53	3.12	0.115023
	烯效唑	27.74	19.5	8.24	7.68	0.56	0.678302	1.19221	0.363964
		27.27	19.16	8.11	8.62	-0.51	1.42405
		27.48	19.51	7.97	8.53	-0.56	1.47427
VvGA20ox2	CK	26.76	20.19	6.57	6.57	0	1	1	0
		27.17	18.93	8.24	8.24	0	1
		27.11	19.17	7.94	7.94	0	1
	5mg/L GA3	28.34	19.1	9.24	6.57	2.67	0.157127	0.346956	0.135365
		28.32	18.97	9.35	8.24	1.11	0.463294
		28.35	19.16	9.19	7.94	1.25	0.420448
	10mg/L GA3	28.55	20.18	8.37	6.57	1.8	0.287175	0.56004	0.20752
		28.75	20.17	8.58	8.24	0.34	0.790041
		28.59	19.92	8.67	7.94	0.73	0.602904
	15mg/L GA3	30.13	19.65	10.48	6.57	3.91	0.0665231	0.134375	0.0563413
		30.17	19.64	10.53	8.24	2.29	0.204476
		30.17	19.31	10.86	7.94	2.92	0.132127
	20mg/L GA3	30.39	19.9	10.49	6.57	3.92	0.0660636	0.125197	0.0451285
		30.25	19.5	10.75	8.24	2.51	0.175556
		30.28	19.44	10.84	7.94	2.9	0.133972
	烯效唑	26.49	19.5	6.99	6.57	0.42	0.747425	1.63424	0.714331
		26.67	19.16	7.51	8.24	-0.73	1.65864
		26.13	19.51	6.62	7.94	-1.32	2.49666
VvGA20ox3	CK	27.08	20.19	6.89	6.89	0	1	1	0
		26.87	18.93	7.94	7.94	0	1
		26.97	19.17	7.8	7.8	0	1
	5mg/L GA3	27.08	19.1	7.98	6.89	1.09	0.469761	0.803096	0.27073
		27.22	18.97	8.25	7.94	0.31	0.806642
		26.78	19.16	7.62	7.8	-0.18	1.13288
	10mg/L GA3	27.27	20.18	7.09	6.89	0.2	0.870551	1.21439	0.24764
		27.58	20.17	7.41	7.94	-0.53	1.44393
		27.31	19.92	7.39	7.8	-0.41	1.32869
	15mg/L GA3	27.41	19.65	7.76	6.89	0.87	0.547147	0.711791	0.186562
		27.62	19.64	7.98	7.94	0.04	0.972655
		27.81	19.31	8.5	7.8	0.7	0.615572
	20mg/L GA3	27.39	19.9	7.49	6.89	0.6	0.659754	0.941429	0.245006
		27.11	19.5	7.61	7.94	-0.33	1.25701
		27.38	19.44	7.94	7.8	0.14	0.907519
	烯效唑	26.27	19.5	6.77	6.89	-0.12	1.08673	1.67274	0.414706
		26.14	19.16	6.98	7.94	-0.96	1.94531
		26.32	19.51	6.81	7.8	-0.99	1.98618
VvGA20ox4	CK	34.54	20.19	14.35	14.35	0	1	1	0
		34.5	18.93	15.57	15.57	0	1
		34.66	19.17	15.49	15.49	0	1
	5mg/L GA3	39.54	19.1	20.44	14.35	6.09	0.01468	0.0267245	0.0112827
		39.94	18.97	20.97	15.57	5.4	0.0236831
		39.23	19.16	20.07	15.49	4.58	0.0418102
	10mg/L GA3	41.31	20.18	21.13	14.35	6.78	0.00909948	0.0138502	0.00368248
		41.86	20.17	21.69	15.57	6.12	0.0143779
		41.2	19.92	21.28	15.49	5.79	0.0180733
	15mg/L GA3	34.88	19.65	15.23	14.35	0.88	0.543367	0.897649	0.287811
		34.89	19.64	15.25	15.57	-0.32	1.24833
		34.95	19.31	15.64	15.49	0.15	0.90125
	20mg/L GA3	37.43	19.9	17.53	14.35	3.18	0.110338	0.159961	0.0407809
		37.72	19.5	18.22	15.57	2.65	0.15932
		37.18	19.44	17.74	15.49	2.25	0.210224
	烯效唑	33.97	19.5	14.47	14.35	0.12	0.920188	1.56327	0.487324
		33.99	19.16	14.83	15.57	-0.74	1.67018
		33.93	19.51	14.42	15.49	-1.07	2.09943
VvGA20ox5	CK	35.05	20.19	14.86	14.86	0	1	1	0
		30.78	18.93	11.85	11.85	0	1
		33.39	19.17	14.22	14.22	0	1
	5mg/L GA3	35.74	19.1	16.64	14.86	1.78	0.291183	0.581865	0.52548
		33.71	18.97	14.74	11.85	2.89	0.134904
		32.98	19.16	13.82	14.22	-0.4	1.31951
	10mg/L GA3	32.45	20.18	12.27	14.86	-2.59	6.02099	3.44597	2.4209
		34.31	20.17	14.14	11.85	2.29	0.204476
		32.1	19.92	12.18	14.22	-2.04	4.11246
	15mg/L GA3	33.49	19.65	13.84	14.86	-1.02	2.02792	0.896206	0.832477
		35.83	19.64	16.19	11.85	4.34	0.0493776
		34.24	19.31	14.93	14.22	0.71	0.61132
	20mg/L GA3	32.79	19.9	12.89	14.86	-1.97	3.91768	1.78763	1.53523
		31.23	19.5	11.73	11.85	-0.12	1.08673
		35.14	19.44	15.7	14.22	1.48	0.358489
	烯效唑	35.93	19.5	16.43	14.86	1.57	0.336808	0.359623	0.0901283
		32.94	19.16	13.78	11.85	1.93	0.262429
		34.79	19.51	15.28	14.22	1.06	0.479632
VvGA20ox6	CK	29.42	20.19	9.23	9.23	0	1	1	0
		29.95	18.93	11.02	11.02	0	1
		29.6	19.17	10.43	10.43	0	1
	5mg/L GA3	30.19	19.1	11.09	9.23	1.86	0.275476	0.434934	0.114579
		30.88	18.97	11.91	11.02	0.89	0.539614
		30.62	19.16	11.46	10.43	1.03	0.48971
	10mg/L GA3	30.11	20.18	9.93	9.23	0.7	0.615572	1.0161	0.410374
		30.53	20.17	10.36	11.02	-0.66	1.58008
		30.58	19.92	10.66	10.43	0.23	0.852635
	15mg/L GA3	30.5	19.65	10.85	9.23	1.62	0.325335	0.660684	0.330074
		30.51	19.64	10.87	11.02	-0.15	1.10957
		30.61	19.31	11.3	10.43	0.87	0.547147
	20mg/L GA3	31.03	19.9	11.13	9.23	1.9	0.267943	0.414817	0.123623
		31.33	19.5	11.83	11.02	0.81	0.570382
		31.17	19.44	11.73	10.43	1.3	0.406126
	烯效唑	29.53	19.5	10.03	9.23	0.8	0.574349	1.20192	0.466899
		29.76	19.16	10.6	11.02	-0.42	1.33793
		29.18	19.51	9.67	10.43	-0.76	1.69349
VvGA20ox7	CK	25.92	20.19	5.73	5.73	0	1	1	0
		25.49	18.93	6.56	6.56	0	1
		25.55	19.17	6.38	6.38	0	1
	5mg/L GA3	24.19	19.1	5.09	5.73	-0.64	1.55833	2.12718	0.463828
		24.1	18.97	5.13	6.56	-1.43	2.69447
		24.45	19.16	5.29	6.38	-1.09	2.12874
	10mg/L GA3	25.28	20.18	5.1	5.73	-0.63	1.54756	1.80464	0.371137
		25.51	20.17	5.34	6.56	-1.22	2.32947
		25.68	19.92	5.76	6.38	-0.62	1.53688
	15mg/L GA3	26.32	19.65	6.67	5.73	0.94	0.521233	0.8343	0.320426
		25.85	19.64	6.21	6.56	-0.35	1.27456
		26.19	19.31	6.88	6.38	0.5	0.707107
	20mg/L GA3	26.16	19.9	6.26	5.73	0.53	0.692555	0.806213	0.0904367
		26.19	19.5	6.69	6.56	0.13	0.913831
		26.12	19.44	6.68	6.38	0.3	0.812252
	烯效唑	23.89	19.5	4.39	5.73	-1.34	2.53151	2.58053	0.20146
		24.21	19.16	5.05	6.56	-1.51	2.8481
		24.65	19.51	5.14	6.38	-1.24	2.36199
