# Supplementary material for: Genome-Wide Identification and Expression Analysis of GA2ox, GA3ox, and GA20ox Are Related to Gibberellin Oxidase Genes in Grape (Vitis vinifera L.)
Source: Genes (Basel). 2019 Sep 5;10(9):680. doi: 10.3390/genes10090680 (PMC6771001; doi:10.3390/genes10090680)
Supplement: Supplementary file 1 [file genes-10-00680-s001.zip › Gene chip data.xlsx]

## Sheet: Abiotic stress data
	1h-Un	1h-salt	1h-PEG	1h-cold	4h-Un	4h-salt	4h-PEG	4h-cold	8h-Un	8h-salt	8h-PEG	8h-cold	24h-Un	24h-salt	24h-PEG
VvGA2ox1	23.546	25.919	21.549	25.893	22.3643	13.638	22.6173	17.3167	28.7543	13.1633	9.39033	20.4683	23.8203	21.3647	18.0627
VvGA2ox2	84.7423	101.335	83.4643	91.4657	52.7613	102.612	85.4787	214.44	41.3487	60.4717	76.4667	311.05	86.3737	158.237	164.207
VvGA2ox3	300.99	407.36	353.323	219.68	378.103	435.377	252.313	298.203	455.523	468.92	530.807	425.937	254.87	375.937	622.623
VvGA2ox4	44.5467	52.96	52.4513	32.342	73.8453	52.428	37.3453	31.8997	56.3777	55.639	74.3827	50.4273	28.895	46.568	80.3963
VvGA2ox5	125.814	194.58	170.277	70.5393	178.257	192.373	113.849	110.062	205.083	184.94	215.28	125.549	120.563	197.363	326.77
VvGA2ox6	74.6223	71.9763	80.8823	84.2843	97.4903	90.7127	95.6993	82.7703	93.2627	98.4357	101.781	95.9687	86.1503	101.284	87.5427
VvGA2ox7	5782.4	7860.9	7102.57	5439	7019.83	7522.67	7810.67	6369.67	6595.7	8229.2	7907.57	5609.3	5089.87	6055.5	6157.33
VvGA2ox8	23.546	25.919	21.549	25.893	22.3643	13.638	22.6173	17.3167	28.7543	13.1633	9.39033	20.4683	23.8203	21.3647	18.0627
VvGA2ox9	422.88	394.643	509.53	454.12	374.14	369.333	392.147	336.473	201.137	210.307	220.593	347.767	488.333	362.563	427.387
VvGA2ox10	422.88	394.643	509.53	454.12	374.14	369.333	392.147	336.473	201.137	210.307	220.593	347.767	488.333	362.563	427.387
VvGA2ox11	23.546	25.919	21.549	25.893	22.3643	13.638	22.6173	17.3167	28.7543	13.1633	9.39033	20.4683	23.8203	21.3647	18.0627
VvGA3ox1	74.6223	71.9763	80.8823	84.2843	97.4903	90.7127	95.6993	82.7703	93.2627	98.4357	101.781	95.9687	86.1503	101.284	87.5427
VvGA3ox3	354.84	316.317	278.36	357.903	339.773	339.523	337.787	344.123	298.737	331.37	310.733	383.217	392.153	375.177	359.913
VvGA3ox4	17.2054	24.7663	21.8917	13.8994	28.4197	24.091	28.3917	16.0287	27.8407	49.3297	38.1277	21.8137	16.1367	28.4067	27.753
VvGA3ox5	300.99	407.36	353.323	219.68	378.103	435.377	252.313	298.203	455.523	468.92	530.807	425.937	254.87	375.937	622.623
VvGA3ox6	987.887	913.307	783.78	915.56	1059.2	977.497	1059.05	913.817	1133.27	1101.73	1143.12	917.493	997.257	967.327	815.753
VvGA20ox1	7.86143	2.71183	5.8912	3.72029	7.5225	8.5477	8.0921	7.26143	8.73733	3.75096	3.668	4.96913	6.65703	4.18117	5.38303
VvGA20ox2	350.457	382.157	344.843	385.063	340.17	436.037	370.91	351.677	439.103	514.887	541.937	432.397	342.43	436.203	409.4
VvGA20ox3	5.22395	2.98091	11.0086	4.64653	2.29222	4.54007	1.71115	2.7549	8.77597	1.53467	4.91663	2.26747	4.5657	5.34283	6.96853
VvGA20ox4	2757.73	2897.87	2757.37	3471.57	4152.13	4041.9	3712.9	3606.5	3846.1	4114.27	3848.37	2928.2	2756.73	3705.47	2342.4
VvGA20ox5	11.3441	9.1225	13.8277	4.5042	15.041	17.5013	11.2074	4.56783	24.376	30.6983	36.615	5.64403	4.8914	4.83043	5.65677
VvGA20ox6	242.237	193.073	213.157	213.473	253.493	338.69	343.193	241.1	312.41	400.5	408.867	190.863	232.95	108.86	95.1843
VvGA20ox7	13.733	8.2741	17.8997	17.2463	13.8317	14.8329	11.9354	14.3783	10.6937	18.9817	11.6336	14.2099	12.9217	13.5683	6.43934
http://www.plexdb.org/modules/PD_browse/experiment_browser.php?experiment=VV1									ftp://ftp.ncbi.nlm.nih.gov/geo/series/GSE31nnn/GSE31594/suppl/GSE31594_RAW.tar

## Sheet: ABA treatment
	3d-Un	3d-ABA	10d-Un	10d-ABA			14d-Un	14d-ABA	28d-Un	28d-ABA
VvGA2ox1	195.345	762.14	149.69	1346.9		VvGA2ox1	130.19	201.957	112.37	118.4
VvGA2ox2	216.06	15.6365	125.515	10.0777		VvGA2ox2	170.045	109.132	59.4823	39.202
VvGA2ox3	342.885	56.4815	99.37	7.19735		VvGA2ox3	130.09	63.3887	94.2407	45.8553
VvGA2ox4	23.1055	16.243	16.953	10.062		VvGA2ox4	13.8107	11.3698	13.8875	6.7677
VvGA2ox5	187.51	27.1735	51.7595	1.8513		VvGA2ox5	66.767	34.5133	48.1003	20.156
VvGA2ox6	129.73	53.8285	93.283	37.8725		VvGA2ox6	73.218	57.4773	106.068	88.205
VvGA2ox7	4243.2	3763.3	3292.25	2715.35		VvGA2ox7	725.997	505.623	680.613	384.363
VvGA2ox8	195.345	762.14	149.69	1346.9		VvGA2ox8	130.19	201.957	112.37	118.4
VvGA2ox9	2045.6	4261.45	1675.7	4373.2		VvGA2ox9	961.403	1470.63	1326.17	1479.13
VvGA2ox10	2045.6	4261.45	1675.7	4373.2		VvGA2ox10	961.403	1470.63	1326.17	1479.13
VvGA2ox11	195.345	762.14	149.69	1346.9		VvGA2ox11	130.19	201.957	112.37	118.4
VvGA3ox1	129.73	53.8285	93.283	37.8725		VvGA3ox1	73.218	57.4773	106.068	88.205
VvGA3ox3	458.435	387.595	744.01	539.495		VvGA3ox3	1083.7	1134.97	1370.97	1701.6
VvGA3ox4	27.1635	26.708	25.1875	9.13015		VvGA3ox4	15.5227	11.3591	15.5417	10.5403
VvGA3ox5	342.885	56.4815	99.37	7.19735		VvGA3ox5	130.09	63.3887	94.2407	45.8553
VvGA3ox6	585.235	424.125	446.54	396.19		VvGA3ox6	840	758.02	339.877	297.407
VvGA20ox1	3.95745	6.1168	5.99525	5.0689		VvGA20ox1	4.06554	8.24943	12.1877	9.76973
VvGA20ox2	359.64	371.39	358.145	283.31		VvGA20ox2	413.183	474.917	359.883	477.693
VvGA20ox3	0.78091	7.89405	4.07565	1.71005		VvGA20ox3	2.2635	1.78093	4.9825	11.123
VvGA20ox4	4431.25	212.615	3486.65	445.895		VvGA20ox4	1276	1176.5	369.267	334.343
VvGA20ox5	1.98295	22.729	8.1795	11.0976		VvGA20ox5	9.6556	7.2486	3.28453	2.59367
VvGA20ox6	8.1263	6.29655	6.8953	9.27555		VvGA20ox6	6.57947	11.7753	12.255	10.2126
VvGA20ox7	7187.65	13321.5	7877.4	12104.5		VvGA20ox7	39.2533	1588.6	155.459	1145.62
http://www.plexdb.org/modules/PD_browse/experiment_browser.php?experiment=VV17									ftp://ftp.ncbi.nlm.nih.gov/geo/series/GSE31nnn/GSE31662/suppl/GSE31662_RAW.tar
http://www.plexdb.org/modules/PD_browse/experiment_browser.php?experiment=VV16									ftp://ftp.ncbi.nlm.nih.gov/geo/series/GSE31nnn/GSE31664/suppl/GSE31664_RAW.tar

## Sheet: Organizational expression data
	Stamen	BerryPericarp-FS	BerryPericarp-PFS	BerryPericarp-V	BerryPericarp-MR	BerryPericarp-R	Bud-S	Bud-B	Bud-AB	Bud-L	Bud-W	BerryFlesh-PFS	BerryFlesh-V	BerryFlesh-MR	BerryFlesh-R	BerryFlesh-PHWI	BerryFlesh-PHWII	BerryFlesh-PHWIII	Inflorescence-Y	Inflorescence-WD	Flower-FB	Flower-F	Root	Leaf-Y	Leaf-FS	Leaf-S	Carpel	Petal	BerryPericarp-PHWI	BerryPericarp-PHWII	BerryPericarp-PHWIII	Pollen	Rachis-FS	Rachis-PFS	Rachis-V	Rachis-MR	Rachis-R	Seed-V	Seed-MR	Seed-FS	Seed-PFS	Seedling	BerrySkin-PFS	BerrySkin-V	BerrySkin-MR	BerrySkin-R	BerrySkin-PHWI	BerrySkin-PHWII	BerrySkin-PHWIII
VvGA2ox1	1230.44	1841.68	2995.12	1330.85	754.817	3114.96	10250.3	1391.43	8896.73	15920.2	1991.63	3025.27	910.343	958.27	676.557	358.44	510.33	1206.43	2654.52	1858.95	1957.01	2520.66	1017.92	7208.55	17836.2	1984.24	825.427	3991.78	1590.73	485.923	2012.93	2007.96	10194	7529.51	7052.88	3401.55	9602.76	5018.09	1623.35	471.46	752.79	1978.07	2123.98	960.933	1121.78	1320.79	1911.72	575.173	1880.07
VvGA2ox2	1078.75	2860.33	4635.99	2614.31	1296.87	1646.23	2802.73	560.363	396.453	10702	343.643	4885.09	2060.18	1008.71	1322.04	580.16	418.49	292.547	1728.31	2299.49	2958.38	2728.77	102.397	492.94	757.26	787.127	3177.29	613.973	233.027	437.42	204.26	1591.4	9708.6	10360.7	8115.81	7684.52	7190.25	1822.46	817.73	1734.04	1231.59	333.827	7940.05	1270.92	740.493	1286.2	587.58	228.98	202.68
VvGA2ox6	188.29	257.35	1576.66	369.317	3198.45	664.61	1925.03	310.023	3502.39	702.323	1315.23	299.6	386.05	380.913	582.883	528.107	403.32	439.003	1199.57	337.647	534.05	1291.21	4043	2654.51	1665.25	1325.98	459.24	516.967	1495.26	1084.96	1075.16	185.773	1177.89	1539.7	1906.34	1149.68	1570.46	837.92	972.083	554.973	1077.37	1597.72	969.04	853.1	1688.4	642.093	845.427	1379.26	1381.04
VvGA2ox7	358.113	622.733	173.563	240.893	70.7	327.963	74.34	83.7367	187.593	56.8467	54.57	74.9767	686.52	483.46	438.653	6402.98	8325.56	4414.38	54.04	54.9333	599.183	402.333	67.02	164.47	179.943	189.997	237.417	94.9333	1837.31	6354.17	8879.19	116.887	132.843	74.16	325.513	199.587	196.083	4293.67	7584.76	4122.19	12368.9	120.003	79.41	193.383	373.723	818.633	3385.44	6978.36	5686.35
VvGA2ox9	138.837	843.677	153.89	400.893	88.9267	66.1767	75.8033	41.24	50.32	51.9833	974.447	172.577	554.52	244.95	127.837	83.3167	91.59	145.513	207.98	240.087	442.46	295.307	844.517	146.373	704.323	235.543	144.703	355.11	251.023	936.56	599.46	164.2	409.013	448.88	930.963	918.043	794.22	733.267	1260.35	546.48	507.62	60.4033	105.317	774.767	854.657	749.65	1574.91	759.493	895.74
VvGA2ox10	251.157	529.017	288.767	170.337	47.2867	34.6733	96.5767	113.72	63.4767	275.347	407.007	173.55	96.56	58.99	74.9233	107.227	56.53	81.67	389.29	241.507	508.773	488.923	2165.88	343.713	1248.52	274.353	201.25	742.03	118.21	554.367	494.047	143.183	692.083	762.723	1895.08	1420.12	1373.34	790.983	975.747	961.147	859.657	194.937	807.12	572.747	521.46	112.157	1555.1	138.637	462.587
VvGA2ox11	466.783	1094.99	467.247	252.467	87.53	367.217	212.347	171.48	185.94	529.127	301.1	1955.78	568.07	331.027	535.303	644.313	480.533	289.763	677.64	677.523	194.933	190.97	445.573	210.737	862.127	2370.87	252.843	203.487	326.427	1230.64	735.783	1684.35	602.203	1287.25	664.71	649.933	608.993	3212.33	1646.32	4670.24	6404.04	370.75	678.827	544.097	804.41	1068.15	2737.17	1599.01	669.303
VvGA3ox2	65.19	649.953	349.223	192.273	171.797	672.64	749.98	1590.51	228.227	350.117	570.127	106.127	91.9967	118.45	270.703	683.813	170.983	145.277	3124.52	833.653	176.88	114.273	167.65	279.373	538.257	852.763	220.427	114.417	546.263	464.607	112.263	221.503	452.15	259.12	205.187	316.207	498.117	348.107	472.74	4143.92	126.407	5062.37	343.143	268.613	114.363	730.027	767.707	162.723	134.817
VvGA3ox3	1054.69	68.54	103.71	69.6833	246.32	255.127	40.2867	36.2567	54.76	50.6733	121.657	69.2733	54.3633	90.4767	78.48	127.677	76.11	70.92	44.97	66.64	591.84	564.12	54.3833	58.9333	69.8867	108.5	51.5733	57.3167	350.523	159.2	64.16	8315.08	61.9433	45.3833	52.8533	52.72	44.3567	93.32	84.4433	111.257	91.0733	149.94	181.267	166.837	78.1733	206.027	157.797	46.5533	51.9233
VvGA3ox5	49.36	55.11	76.8233	44.7233	31.32	48.0567	88.6667	210.16	57.1133	48.1267	54.64	45.4633	37.64	73.0567	41.79	60.01	37.6133	43.0333	54.2767	58.5	63.9633	48.7133	52.58	40.11	77.3433	55.3367	59.2867	51.8767	46.6033	37.4967	39.2233	54.2267	73.2733	98.9833	66.9767	140.783	90.0367	38.0667	44.1	74.68	127.043	50.1733	42.8	47.5733	606.777	48.88	48.65	33.08	62.15
VvGA3ox6	172.923	65.5267	155.437	97.2233	507.123	452.143	207.063	147.907	366.78	157.49	319.063	95.79	154.647	65.7867	238.17	134.657	131.02	144.23	90.8167	154.917	179.503	272.147	436.443	65.8267	288.147	752.337	173.34	94.0067	761.847	195.85	220.923	4636.63	336.08	149.12	137.8	224.733	164.553	102.237	89.5567	106.937	97.68	373.267	350.917	250.343	159.013	294.943	415.81	203.373	153.367
VvGA20ox4	3069.67	338.257	146.35	137.233	544.533	281.59	225.09	168.09	242.09	175.477	149.237	80.35	186.23	61.8933	181.897	93.6633	55.95	40.8133	162.89	757.437	8935.39	6741.5	122.413	101.677	150.17	206.1	1521.17	8583.38	644.007	116.247	99.27	2647.18	202.037	70.7467	53.7167	65.1667	62.2	374.447	424.553	871.407	2644.13	131.347	542.427	194.67	131.87	196.113	174.177	136.583	84.82
VvGA20ox5	62.7	371.663	158.843	175.537	374.247	167.807	40.8867	46.5233	119.143	55.2633	56.72	49.3433	65.7667	47.1467	79.4067	100.46	58.4267	42.2833	122.01	128.743	145.73	268.377	72.3867	180.943	133.323	94.84	66.0933	71.6533	522.427	82.69	57.61	44.2333	64.86	62.0933	48.4533	57.6367	71.0233	66.6333	82.0733	1760.14	1595.7	60.2133	152.02	120.967	70.15	89.0333	62.1833	54.48	56.59
VvGA20ox7	644.03	865.907	1747.6	1622.07	11555.1	7813.72	378.417	149.07	1004.91	506.797	4003.25	482.617	4139.54	9479.59	9686.68	8375.09	6311.64	3453.72	539.11	1538.11	985.887	2191.52	4797.47	1122.09	2872.77	6902.6	466.687	1046.6	15276.6	9031.06	6215.63	828.95	748.483	779.067	2132.49	1359.54	1864.16	2809.74	10574	821.14	1215.91	430.84	1299.87	1968.61	1977.53	3378.83	11737.2	6022.41	6515.3
ftp://ftp.ncbi.nlm.nih.gov/geo/series/GSE36nnn/GSE36128/suppl/GSE36128_RAW.tar
[truncated: 5 more columns]
